# Supplementary material for: Amylopectin Chain Length Dynamics and Activity Signatures of Key Carbon Metabolic Enzymes Highlight Early Maturation as Culprit for Yield Reduction of Barley Endosperm Starch after Heat Stress
Source: Plant Cell Physiol. 2019 Aug 9;60(12):2692–706. doi: 10.1093/pcp/pcz155 (PMC6896705; doi:10.1093/pcp/pcz155)
Supplement: pcz155_Supplementary_Figures-Tables [file pcz155_supplementary_figures-tables.zip]

Archive with 11 entries (10 files):
- pcz155-suppl_data/
- pcz155-suppl_data/Tables S2.xlsx
- pcz155-suppl_data/Tables S3.xlsx
- pcz155-suppl_data/Table S1.xlsx
- pcz155-suppl_data/Figure S3.docx
- pcz155-suppl_data/Figure S1.pdf
- pcz155-suppl_data/Figure S2.pdf
- pcz155-suppl_data/Figure S4.pdf
- pcz155-suppl_data/Figure S5.pdf
- pcz155-suppl_data/Figure S6.pdf
- pcz155-suppl_data/Figure S7.pdf
