# Supplementary material for: Amylopectin Chain Length Dynamics and Activity Signatures of Key Carbon Metabolic Enzymes Highlight Early Maturation as Culprit for Yield Reduction of Barley Endosperm Starch after Heat Stress
Source: Plant Cell Physiol. 2019 Aug 9;60(12):2692–706. doi: 10.1093/pcp/pcz155 (PMC6896705; doi:10.1093/pcp/pcz155)
Supplement: pcz155_Supplementary_Figures-Tables [file pcz155_supplementary_figures-tables.zip › pcz155-suppl_data/Tables S2.xlsx]

## Sheet: DP8-11
DP8-11
Treatment	DP8-11
DAP15	24.6955
DAP15	24.0512
DAP15	25.1162
DAP18 Heat Wave	24.7717
DAP18 Heat Wave	23.4487
DAP18 Heat Wave	24.5911
DAP21 Control	25.346
DAP21 Control	25.1798
DAP21 Control	25.2758
DAP21 Heat Wave	24.9636
DAP21 Heat Wave	24.5186
DAP 24 Control	25.4437
DAP 24 Control	25.0388
DAP 24 Control	25.4924
DAP 24 Heat Wave	24.0871
DAP 24 Heat Wave	23.9849
DAP 24 Heat Wave	24.4149
DAP 29 Control	25.5193
DAP 29 Control	25.5613
DAP 29 Control	25.4134
DAP 29 Heat Wave	24.7636
DAP 29 Heat Wave	25.3312
DAP 29 Heat Wave	25.0073
DAP 34 Control	25.8087
DAP 34 Control	25.1469
DAP 34 Control	25.9358
DAP 34 Heat Wave	25.0137
DAP 34 Heat Wave	25.1612
DAP 34 Heat Wave	24.9419
DAP 39 Control	25.7201
DAP 39 Control	25.2862
DAP 39 Control	26.0159
DAP 39 Heat Wave	25.1057
DAP 39 Heat Wave	25.5506
DAP 39 Heat Wave	25.9653
End point Control	27.2302
End point Control	27.2039
End point Control	27.1809
End point Control	27.1046
End point Control	26.7413
End point Heat Wave	26.3275
End point Heat Wave	25.9177
End point Heat Wave	26.1944
End point Heat Wave	26.3737
End point Heat Wave	26.0887

## Sheet: ANOVA_HID
1	24.0451	23.1928
2	24.1678	23.3413
3	24.2905	23.4881
4	24.4132	23.6331
5	24.5358	23.7761
6	24.6585	23.9169
7	24.7812	24.0553
8	24.9039	24.1913
9	25.0266	24.3246
10	25.1493	24.4552
11	25.272	24.583
12	25.3947	24.7078
13	25.5174	24.8297
14	25.64	24.9487
15	25.7627	25.0648
16	25.8854	25.1781
17	26.0081	25.2887
18	26.1308	25.3967
19	26.2535	25.5023
20	26.3762	25.6057
21	26.4989	25.707
22	26.6216	25.8064
23	26.7442	25.904
24	26.8669	26.0001
25	26.9896	26.0946
26	27.1123	26.1878
27	27.235	26.2799
28	27.3577	26.3708
29	27.4804	26.4607
30	27.6031	26.5498
31	27.7258	26.638
32	27.8484	26.7255
33	27.9711	26.8123
34	28.0938	26.8985
35	28.2165	26.9841
36	28.3392	27.0692
37	28.4619	27.1539
38	28.5846	27.2381
39	28.7073	27.322
40	28.8299	27.4054
41	28.9526	27.4886
42	29.0753	27.5714
43	29.198	27.654
44	29.3207	27.7363
45	29.4434	27.8184
46	29.5661	27.9002
47	29.6888	27.9819
48	29.8115	28.0633
49	29.9341	28.1446
50	30.0568	28.2257
51	30.1795	28.3067
52	30.3022	28.3875
53	30.4249	28.4682
54	30.5476	28.5487
55	30.6703	28.6291
56	30.793	28.7094
57	30.9157	28.7896
58	31.0383	28.8697
59	31.161	28.9498
60	31.2837	29.0297
61	31.4064	29.1095
62	31.5291	29.1893
63	31.6518	29.269
64	31.7745	29.3486
65	31.8972	29.4282
66	32.0199	29.5076
67	32.1425	29.5871
68	32.2652	29.6664
69	32.3879	29.7458
70	32.5106	29.825

## Sheet: ANOVA_HID1
1	19.3298	21.665
2	19.5209	21.7893
3	19.7119	21.9137
4	19.9029	22.0384
5	20.0939	22.1633
6	20.285	22.2884
7	20.476	22.4139
8	20.667	22.5396
9	20.858	22.6657
10	21.0491	22.7922
11	21.2401	22.9192
12	21.4311	23.0466
13	21.6221	23.1746
14	21.8132	23.3032
15	22.0042	23.4325
16	22.1952	23.5625
17	22.3862	23.6935
18	22.5773	23.8256
19	22.7683	23.9588
20	22.9593	24.0934
21	23.1503	24.2295
22	23.3414	24.3676
23	23.5324	24.5077
24	23.7234	24.6504
25	23.9144	24.7959
26	24.1055	24.9449
27	24.2965	25.0977
28	24.4875	25.255
29	24.6786	25.4175
30	24.8696	25.5856
31	25.0606	25.7601
32	25.2516	25.9413
33	25.4427	26.1295
34	25.6337	26.3248
35	25.8247	26.5271
36	26.0157	26.736
37	26.2068	26.9511
38	26.3978	27.1719
39	26.5888	27.3975
40	26.7798	27.6276
41	26.9709	27.8615
42	27.1619	28.0986
43	27.3529	28.3385
44	27.5439	28.5809
45	27.735	28.8253
46	27.926	29.0716
47	28.117	29.3193
48	28.308	29.5684
49	28.4991	29.8187
50	28.6901	30.0699
51	28.8811	30.3221
52	29.0721	30.575
53	29.2632	30.8286
54	29.4542	31.0828
55	29.6452	31.3375
56	29.8362	31.5927
57	30.0273	31.8483
58	30.2183	32.1044
59	30.4093	32.3607
60	30.6003	32.6174
61	30.7914	32.8744
62	30.9824	33.1316
63	31.1734	33.389
64	31.3645	33.6467
65	31.5555	33.9045
66	31.7465	34.1625
67	31.9375	34.4207
68	32.1286	34.6791
69	32.3196	34.9376
70	32.5106	35.1962

## Sheet: ANOVA_HID2
	Category	LS mean	Standard error	Lower bound (95%)	Upper bound (95%)
	DAP 24 Control	25.325	0.19229	24.9328	25.7172
	DAP 24 Heat Wave	24.1623	0.19229	23.7701	24.5545
	DAP 29 Control	25.498	0.19229	25.1058	25.8902
	DAP 29 Heat Wave	25.034	0.19229	24.6418	25.4262
	DAP 34 Control	25.6305	0.19229	25.2383	26.0227
	DAP 34 Heat Wave	25.0389	0.19229	24.6467	25.4311
	DAP 39 Control	25.6741	0.19229	25.2819	26.0663
	DAP 39 Heat Wave	25.5405	0.19229	25.1483	25.9327
	DAP15	24.621	0.19229	24.2288	25.0131
	DAP18 Heat Wave	24.2705	0.19229	23.8783	24.6627
	DAP21 Control	25.2672	0.19229	24.875	25.6594
	DAP21 Heat Wave	24.7411	0.235507	24.2608	25.2214
	End point Control	27.0922	0.148947	26.7884	27.396
	End point Heat Wave	26.1804	0.148947	25.8766	26.4842

## Sheet: ANOVA_HID3
1	24.0451	23.1928
2	24.1678	23.3413
3	24.2905	23.4881
4	24.4132	23.6331
5	24.5358	23.7761
6	24.6585	23.9169
7	24.7812	24.0553
8	24.9039	24.1913
9	25.0266	24.3246
10	25.1493	24.4552
11	25.272	24.583
12	25.3947	24.7078
13	25.5174	24.8297
14	25.64	24.9487
15	25.7627	25.0648
16	25.8854	25.1781
17	26.0081	25.2887
18	26.1308	25.3967
19	26.2535	25.5023
20	26.3762	25.6057
21	26.4989	25.707
22	26.6216	25.8064
23	26.7442	25.904
24	26.8669	26.0001
25	26.9896	26.0946
26	27.1123	26.1878
27	27.235	26.2799
28	27.3577	26.3708
29	27.4804	26.4607
30	27.6031	26.5498
31	27.7258	26.638
32	27.8484	26.7255
33	27.9711	26.8123
34	28.0938	26.8985
35	28.2165	26.9841
36	28.3392	27.0692
37	28.4619	27.1539
38	28.5846	27.2381
39	28.7073	27.322
40	28.8299	27.4054
41	28.9526	27.4886
42	29.0753	27.5714
43	29.198	27.654
44	29.3207	27.7363
45	29.4434	27.8184
46	29.5661	27.9002
47	29.6888	27.9819
48	29.8115	28.0633
49	29.9341	28.1446
50	30.0568	28.2257
51	30.1795	28.3067
52	30.3022	28.3875
53	30.4249	28.4682
54	30.5476	28.5487
55	30.6703	28.6291
56	30.793	28.7094
57	30.9157	28.7896
58	31.0383	28.8697
59	31.161	28.9498
60	31.2837	29.0297
61	31.4064	29.1095
62	31.5291	29.1893
63	31.6518	29.269
64	31.7745	29.3486
65	31.8972	29.4282
66	32.0199	29.5076
67	32.1425	29.5871
68	32.2652	29.6664
69	32.3879	29.7458
70	32.5106	29.825

## Sheet: ANOVA_HID4
1	19.3298	21.665
2	19.5209	21.7893
3	19.7119	21.9137
4	19.9029	22.0384
5	20.0939	22.1633
6	20.285	22.2884
7	20.476	22.4139
8	20.667	22.5396
9	20.858	22.6657
10	21.0491	22.7922
11	21.2401	22.9192
12	21.4311	23.0466
13	21.6221	23.1746
14	21.8132	23.3032
15	22.0042	23.4325
16	22.1952	23.5625
17	22.3862	23.6935
18	22.5773	23.8256
19	22.7683	23.9588
20	22.9593	24.0934
21	23.1503	24.2295
22	23.3414	24.3676
23	23.5324	24.5077
24	23.7234	24.6504
25	23.9144	24.7959
26	24.1055	24.9449
27	24.2965	25.0977
28	24.4875	25.255
29	24.6786	25.4175
30	24.8696	25.5856
31	25.0606	25.7601
32	25.2516	25.9413
33	25.4427	26.1295
34	25.6337	26.3248
35	25.8247	26.5271
36	26.0157	26.736
37	26.2068	26.9511
38	26.3978	27.1719
39	26.5888	27.3975
40	26.7798	27.6276
41	26.9709	27.8615
42	27.1619	28.0986
43	27.3529	28.3385
44	27.5439	28.5809
45	27.735	28.8253
46	27.926	29.0716
47	28.117	29.3193
48	28.308	29.5684
49	28.4991	29.8187
50	28.6901	30.0699
51	28.8811	30.3221
52	29.0721	30.575
53	29.2632	30.8286
54	29.4542	31.0828
55	29.6452	31.3375
56	29.8362	31.5927
57	30.0273	31.8483
58	30.2183	32.1044
59	30.4093	32.3607
60	30.6003	32.6174
61	30.7914	32.8744
62	30.9824	33.1316
63	31.1734	33.389
64	31.3645	33.6467
65	31.5555	33.9045
66	31.7465	34.1625
67	31.9375	34.4207
68	32.1286	34.6791
69	32.3196	34.9376
70	32.5106	35.1962

## Sheet: ANOVA_HID5
	Category	LS mean	Standard error	Lower bound (95%)	Upper bound (95%)
	DAP 24 Control	25.325	0.19229	24.9328	25.7172
	DAP 24 Heat Wave	24.1623	0.19229	23.7701	24.5545
	DAP 29 Control	25.498	0.19229	25.1058	25.8902
	DAP 29 Heat Wave	25.034	0.19229	24.6418	25.4262
	DAP 34 Control	25.6305	0.19229	25.2383	26.0227
	DAP 34 Heat Wave	25.0389	0.19229	24.6467	25.4311
	DAP 39 Control	25.6741	0.19229	25.2819	26.0663
	DAP 39 Heat Wave	25.5405	0.19229	25.1483	25.9327
	DAP15	24.621	0.19229	24.2288	25.0131
	DAP18 Heat Wave	24.2705	0.19229	23.8783	24.6627
	DAP21 Control	25.2672	0.19229	24.875	25.6594
	DAP21 Heat Wave	24.7411	0.235507	24.2608	25.2214
	End point Control	27.0922	0.148947	26.7884	27.396
	End point Heat Wave	26.1804	0.148947	25.8766	26.4842

## Sheet: ANOVA1_HID
1	24.0451	23.1928
2	24.1678	23.3413
3	24.2905	23.4881
4	24.4132	23.6331
5	24.5358	23.7761
6	24.6585	23.9169
7	24.7812	24.0553
8	24.9039	24.1913
9	25.0266	24.3246
10	25.1493	24.4552
11	25.272	24.583
12	25.3947	24.7078
13	25.5174	24.8297
14	25.64	24.9487
15	25.7627	25.0648
16	25.8854	25.1781
17	26.0081	25.2887
18	26.1308	25.3967
19	26.2535	25.5023
20	26.3762	25.6057
21	26.4989	25.707
22	26.6216	25.8064
23	26.7442	25.904
24	26.8669	26.0001
25	26.9896	26.0946
26	27.1123	26.1878
27	27.235	26.2799
28	27.3577	26.3708
29	27.4804	26.4607
30	27.6031	26.5498
31	27.7258	26.638
32	27.8484	26.7255
33	27.9711	26.8123
34	28.0938	26.8985
35	28.2165	26.9841
36	28.3392	27.0692
37	28.4619	27.1539
38	28.5846	27.2381
39	28.7073	27.322
40	28.8299	27.4054
41	28.9526	27.4886
42	29.0753	27.5714
43	29.198	27.654
44	29.3207	27.7363
45	29.4434	27.8184
46	29.5661	27.9002
47	29.6888	27.9819
48	29.8115	28.0633
49	29.9341	28.1446
50	30.0568	28.2257
51	30.1795	28.3067
52	30.3022	28.3875
53	30.4249	28.4682
54	30.5476	28.5487
55	30.6703	28.6291
56	30.793	28.7094
57	30.9157	28.7896
58	31.0383	28.8697
59	31.161	28.9498
60	31.2837	29.0297
61	31.4064	29.1095
62	31.5291	29.1893
63	31.6518	29.269
64	31.7745	29.3486
65	31.8972	29.4282
66	32.0199	29.5076
67	32.1425	29.5871
68	32.2652	29.6664
69	32.3879	29.7458
70	32.5106	29.825

## Sheet: ANOVA1_HID1
1	19.3298	21.665
2	19.5209	21.7893
3	19.7119	21.9137
4	19.9029	22.0384
5	20.0939	22.1633
6	20.285	22.2884
7	20.476	22.4139
8	20.667	22.5396
9	20.858	22.6657
10	21.0491	22.7922
11	21.2401	22.9192
12	21.4311	23.0466
13	21.6221	23.1746
14	21.8132	23.3032
15	22.0042	23.4325
16	22.1952	23.5625
17	22.3862	23.6935
18	22.5773	23.8256
19	22.7683	23.9588
20	22.9593	24.0934
21	23.1503	24.2295
22	23.3414	24.3676
23	23.5324	24.5077
24	23.7234	24.6504
25	23.9144	24.7959
26	24.1055	24.9449
27	24.2965	25.0977
28	24.4875	25.255
29	24.6786	25.4175
30	24.8696	25.5856
31	25.0606	25.7601
32	25.2516	25.9413
33	25.4427	26.1295
34	25.6337	26.3248
35	25.8247	26.5271
36	26.0157	26.736
37	26.2068	26.9511
38	26.3978	27.1719
39	26.5888	27.3975
40	26.7798	27.6276
41	26.9709	27.8615
42	27.1619	28.0986
43	27.3529	28.3385
44	27.5439	28.5809
45	27.735	28.8253
46	27.926	29.0716
47	28.117	29.3193
48	28.308	29.5684
49	28.4991	29.8187
50	28.6901	30.0699
51	28.8811	30.3221
52	29.0721	30.575
53	29.2632	30.8286
54	29.4542	31.0828
55	29.6452	31.3375
56	29.8362	31.5927
57	30.0273	31.8483
58	30.2183	32.1044
59	30.4093	32.3607
60	30.6003	32.6174
61	30.7914	32.8744
62	30.9824	33.1316
63	31.1734	33.389
64	31.3645	33.6467
65	31.5555	33.9045
66	31.7465	34.1625
67	31.9375	34.4207
68	32.1286	34.6791
69	32.3196	34.9376
70	32.5106	35.1962

## Sheet: ANOVA1_HID2
	Category	LS mean	Standard error	Lower bound (95%)	Upper bound (95%)
	DAP 24 Control	25.325	0.19229	24.9328	25.7172
	DAP 24 Heat Wave	24.1623	0.19229	23.7701	24.5545
	DAP 29 Control	25.498	0.19229	25.1058	25.8902
	DAP 29 Heat Wave	25.034	0.19229	24.6418	25.4262
	DAP 34 Control	25.6305	0.19229	25.2383	26.0227
	DAP 34 Heat Wave	25.0389	0.19229	24.6467	25.4311
	DAP 39 Control	25.6741	0.19229	25.2819	26.0663
	DAP 39 Heat Wave	25.5405	0.19229	25.1483	25.9327
	DAP15	24.621	0.19229	24.2288	25.0131
	DAP18 Heat Wave	24.2705	0.19229	23.8783	24.6627
	DAP21 Control	25.2672	0.19229	24.875	25.6594
	DAP21 Heat Wave	24.7411	0.235507	24.2608	25.2214
	End point Control	27.0922	0.148947	26.7884	27.396
	End point Heat Wave	26.1804	0.148947	25.8766	26.4842

[truncated: 26 more sheets: ANOVA_HID6, ANOVA_HID7, ANOVA_HID8, ANOVA 8-11, DP13-24, ANOVA_HID9, ANOVA_HID10, ANOVA_HID11, ANOVA 13-24, DP31-60, ANOVA_HID12, ANOVA_HID13, ANOVA_HID14, ANOVA 31-60, Ark5, ANOVA_HID15, ANOVA_HID16, ANOVA_HID17, ANOVA_HID18, ANOVA_HID19 …]
