# Supplementary material for: Amylopectin Chain Length Dynamics and Activity Signatures of Key Carbon Metabolic Enzymes Highlight Early Maturation as Culprit for Yield Reduction of Barley Endosperm Starch after Heat Stress
Source: Plant Cell Physiol. 2019 Aug 9;60(12):2692–706. doi: 10.1093/pcp/pcz155 (PMC6896705; doi:10.1093/pcp/pcz155)
Supplement: pcz155_Supplementary_Figures-Tables [file pcz155_supplementary_figures-tables.zip › pcz155-suppl_data/Tables S3.xlsx]

## Sheet: Sheet1
		Cytosolic Invertase (CytInv)							Vacuolic Invertase (VacInv)							Cell wall Invertase (CwInv)							Glucose-6-phosphate dehydrogenase (G6PDH)
	Spike	DAF	°Cd	Mean v [nkat/mg prot]	SD			Spike	DAF	°Cd	Mean v [nkat/mg prot]	SD			Spike	DAF	°Cd	Mean v [nkat/mg prot]	SD			Spike	DAF	°Cd	Mean v [nkat/mg prot]	SD
	Control	5	80	13.0276	3.16788			Control	5	80	33.7363	2.59208			Control	5	80	33.6121	4.73603			Control	5	80	1.42709	0.0300053
		10	160	4.26216	0.195408				10	160	9.73419	0.473672				10	160	19.9008	0.823363				10	160	1.7404	0.0133449
		15	240	3.20676	0.12432				15	240	6.04785	0.274927				15	240	11.22	0.142577				15	240	2.08767	0.0376742
		18	288						18	288						18	288						18	288
		21	336	1.15739	0.106429				21	336	1.71086	0.22245				21	336	2.25066	0.158891				21	336	1.27102	0.0146241
		24	384	1.22316	0.0189284				24	384	1.74437	0.0824711				24	384	3.89369	0.192707				24	384	0.993138	0.0208837
		29	464	0.623123	0.00815214				29	464	1.02505	0.0473372				29	464	2.21101	0.107778				29	464	0.644316	0.0134621
		34	544	0.67588	0.0322086				34	544	1.19258	0.0392144				34	544	2.60329	0.177082				34	544	0.563702	0.011776
		39	624	0.522018	0.0989892				39	624	0.897905	0.116561				39	624	1.99361	0.119006				39	624	0.418542	0.016745
	HT	18	301.3	1.15276	0.0314669			HT	18	301.3	1.84527	0.0495816			HT	18	301.3	3.186	0.270003			HT	18	301.3	0.939301	0.00759626
		21	393.3	0.956933	0.0898352				21	393.3	1.69184	0.0403711				21	393.3	3.4598	0.117705				21	393.3	0.780559	0.0177941
		24	441.3	0.565512	0.0325481				24	441.3	0.527509	0.0253256				24	441.3	1.27415	0.098061				24	441.3	0.721244	0.188043
		29	521.3	0.482578	0.0072603				29	521.3	0.0683954	0.0386903				29	521.3	1.4254	0.142513				29	521.3	0.605428	0.0151034
		34	601.3	0.398544	0.026258				34	601.3	0.740929	0.13478				34	601.3	2.86557	0.242896				34	601.3	0.620543	0.0149061
		39	681.3	0.356673	0.015431				39	681.3	0.619896	0.0570553				39	681.3	2.4016	0.196484				39	681.3	0.562948	0.0115472
		Hexokinase (HXK)							Fructokinase (FK)							Phosphoglucomutase (PGM)							Phosphoglucose isomerase (PGI)
	Spike	DAF	°Cd	Mean v [nkat/mg prot]	SD			Spike	DAF	°Cd	Mean v [nkat/mg prot]	SD			Spike	DAF	°Cd	Mean v [nkat/mg prot]	SD			Spike	DAF	°Cd	Mean v [nkat/mg prot]	SD
	Control	5	80	0.160915	0.0010296			Control	5	80	0.481104	0.00825853			Control	5	80	3.4544	0.20523			Control	5	80	7.3646	2.13106
		10	160	0.202865	0.0052193				10	160	0.358232	0.00385917				10	160	4.92399	0.0715537				10	160	8.73932	2.09119
		15	240	0.361123	0.023142				15	240	0.477841	0.011213				15	240	7.38073	0.612839				15	240	13.2204	2.57845
		18	288						18	288						18	288						18	288
		21	336	0.259192	0.00801666				21	336	0.301423	0.00413057				21	336	5.8936	0.701066				21	336	10.535	0.976737
		24	384	0.36069	0.0182303				24	384	0.332487	0.00430138				24	384	10.7144	0.884476				24	384	12.3116	1.20604
		29	464	0.323321	0.00897336				29	464	0.268015	0.0136737				29	464	10.4052	1.14389				29	464	8.18376	0.567878
		34	544	0.302124	0.0100986				34	544	0.267796	0.00460289				34	544	8.77094	0.276389				34	544	7.27812	1.62883
		39	624	0.306654	0.0400733				39	624	0.237069	0.0026921				39	624	9.53967	1.196				39	624	10.1191	1.68824
	HT	18	301.3	0.321567	0.00667993			HT	18	301.3	0.336203	0.0189545			HT	18	301.3	8.0197	0.556733			HT	18	301.3	7.20422	1.12238
		21	393.3	0.321285	0.0233334				21	393.3	0.340403	0.00762477				21	393.3	11.0474	1.04847				21	393.3	8.04563	0.669379
		24	441.3	0.336897	0.00575914				24	441.3	0.348611	0.00354501				24	441.3	11.2133	0.800189				24	441.3	8.92428	1.18988
		29	521.3	0.380329	0.00299174				29	521.3	0.375157	0.0215289				29	521.3	11.0483	2.29598				29	521.3	9.38295	0.701904
		34	601.3	0.298927	0.0190072				34	601.3	0.300983	0.0132316				34	601.3	8.52393	0.293644				34	601.3	7.63441	0.679981
		39	681.3	0.28142	0.00636401				39	681.3	0.251833	0.00975292				39	681.3	6.35857	0.483333				39	681.3	4.7924	1.18456
		ADP-glucose pyrophosphorylase (AGPase)							UDP-glucose pyrophosphorylase (UGPase)							Phosphofructokinase (PFK)							Aldolase
	Spike	DAF	°Cd	Mean v [nkat/mg prot]	SD			Spike	DAF	°Cd	Mean v [nkat/mg prot]	SD			Spike	DAF	°Cd	Mean v [nkat/mg prot]	SD			Spike	DAF	°Cd	Mean v [nkat/mg prot]	SD
	Control	5	80	0.0543538	0.00639067			Control	5	80	0.738669	0.0275249			Control	5	80	0.107035	0.00223595			Control	5	80	0.0877489	0.0053613
		10	160	0.350841	0.0132356				10	160	0.519318	0.0481312				10	160	0.0535656	0.00341869				10	160	0.0972506	0.0153169
		15	240	0.538864	0.0113434				15	240	0.638793	0.0215524				15	240	0.06062	0.00484283				15	240	0.121218	0.0291532
		18	288						18	288						18	288						18	288
		21	336	0.368986	0.0161206				21	336	0.463947	0.0106291				21	336	0.0308609	0.00328043				21	336	0.107218	0.00632348
		24	384	0.288819	0.0121773				24	384	0.380375	0.00592938				24	384	0.0210104	0.00113514				24	384	0.768624	0.0445252
		29	464	0.346157	0.0134474				29	464	0.401282	0.0216487				29	464	0.0282121	0.000904153				29	464	1.16926	0.180281
		34	544	0.206758	0.00489517				34	544	0.380005	0.00944923				34	544	0.0370868	0.000869864				34	544	0.93746	0.0650465
		39	624	0.259537	0.0187074				39	624	0.405218	0.0139105				39	624	0.0574276	0.00254854				39	624	1.17429	0.260323
	HT	18	301.3	0.329496	0.00128374			HT	18	301.3	0.422797	0.0160487			HT	18	301.3	0.0270809	0.00151458			HT	18	301.3	0.706937	0.0874652
		21	393.3	0.334328	0.00892534				21	393.3	0.410495	0.0335345				21	393.3	0.0226834	0.000939404				21	393.3	1.73157	0.155264
		24	441.3	0.385966	0.0182501				24	441.3	0.411241	0.026145				24	441.3	0.0343802	0.000865908				24	441.3	1.56728	0.12561
		29	521.3	0.26638	0.015674				29	521.3	0.34301	0.00492741				29	521.3	0.0909245	0.00327335				29	521.3	1.5864	0.0877177
		34	601.3	0.247838	0.0176832				34	601.3	0.361654	0.00253928				34	601.3	0.0869102	0.000965547				34	601.3	1.18674	0.0899973
		39	681.3	0.190783	0.0299701				39	681.3	0.361026	0.00347491				39	681.3	0.121827	0.0248937				39	681.3	0.604382	0.0857319
		Sucrose Synthase (SuSy)
	Spike	DAF	°Cd	Mean v [nkat/mg prot]	SD
	Control	5	80	0.945037	0.0688312
		10	160	0.89949	0.0790371
		15	240	2.10397	0.109654
		18	288
		21	336	1.67538	0.0681962
		24	384	1.29976	0.126621
		29	464	1.68569	0.0429529
		34	544	1.5859	0.0355336
		39	624	1.50441	0.0865717
	HT	18	301.3	1.21435	0.0290367
		21	393.3	1.22502	0.0427638
		24	441.3	1.48992	0.0364828
		29	521.3	1.03861	0.0332604
		34	601.3	0.953503	0.0421258
		39	681.3	1.19051	0.0252804
		Cytosolic Invertase (CytInv)							Vacuolic Invertase (VacInv)							Cell wall Invertase (CwInv)							Glucose-6-phosphate dehydrogenase (G6PDH)
	Flag	DAF	°Cd	Mean v [nkat/mg prot]	SD			Flag	DAF	°Cd	Mean v [nkat/mg prot]	SD			Flag	DAF	°Cd	Mean v [nkat/mg prot]	SD			Flag	DAF	°Cd	Mean v [nkat/mg prot]	SD
	Control	5	80	0.423188	0.0657146			Control	5	80	0.601654	0.0682522			Control	5	80	12.018	0.973365			Control	5	80	0.104232	0.00197727
		10	160	0.538298	0.0168015				10	160	1.08097	0.107918				10	160	5.64152	0.240722				10	160	0.128217	0.0114141
		15	240	0.505287	0.00357292				15	240	0.886032	0.0451744				15	240	5.37349	0.235041				15	240	0.124243	0.00102257
		18	288						18	288						18	288						18	288
		21	336	0.486602	0.0553357				21	336	0.625738	0.0150626				21	336	6.37768	0.450165				21	336	0.100216	0.00177726
		24	384	0.311467	0.0243173				24	384	0.672478	0.0250829				24	384	12.5098	1.31048				24	384	0.0624057	0.00285356
		29	464	0.699748	0.0608888				29	464	1.60302	0.0955082				29	464	26.2552	3.58059				29	464	0.0987766	0.00572105
		34	544	0.65481	0.0164483				34	544	1.86135	0.0909142				34	544	17.403	1.55717				34	544	0.0672506	0.00400666
		39	624	0.336699	0.0250613				39	624	0.999248	0.0336496				39	624	14.9388	1.21169				39	624	0.055448	0.00263554
	HT	18	301.3	0.885989	0.0317587			HT	18	301.3	1.81331	0.0420669			HT	18	301.3	4.10867	0.252258			HT	18	301.3	0.141419	0.00204187
		21	393.3	0.951073	0.0441938				21	393.3	3.72733	0.16009				21	393.3	9.85341	0.63453				21	393.3	0.155413	0.00229996
		24	441.3	0.890366	0.020543				24	441.3	2.16509	0.14263				24	441.3	4.45759	0.391886				24	441.3	0.0616687	0.00333326
		29	521.3	0.712806	0.0375644				29	521.3	0.959619	0.19213				29	521.3	6.58485	1.21169				29	521.3	0.0566843	0.000815977
		34	601.3	0.547002	0.186726				34	601.3	0.946858	0.0485317				34	601.3	0	0				34	601.3	0.0597797	0.00472857
		39	681.3	0.870092	0.350601				39	681.3	3.28618	0.281618				39	681.3	0	0				39	681.3	0.0155253	0.00105169
		Hexokinase (HXK)							Fructokinase (FK)							Phosphoglucomutase (PGM)							Phosphoglucose isomerase (PGI)
	Flag	DAF	°Cd	Mean v [nkat/mg prot]	SD			Flag	DAF	°Cd	Mean v [nkat/mg prot]	SD			Flag	DAF	°Cd	Mean v [nkat/mg prot]	SD			Flag	DAF	°Cd	Mean v [nkat/mg prot]	SD
	Control	5	80	0.0144712	8.254e-05			Control	5	80	0.0716501	0.00192154			Control	5	80	4.04592	0.303694			Control	5	80	3.64648	0.305702
		10	160	0.0237433	2.45633e-05				10	160	0.136467	0.0142164				10	160	3.60708	0.32891				10	160	3.19509	0.284494
		15	240	0.0229424	0.000864912				15	240	0	0				15	240	3.56187	0.169649				15	240	3.15752	0.229635
		18	288						18	288						18	288						18	288
		21	336	0.0161708	0.000242888				21	336	0.115301	0.0173555				21	336	3.93429	0.433326				21	336	3.76781	0.355964
		24	384	0.0150158	0.000685966				24	384	0.166801	0.0021843				24	384	3.00982	0.341296				24	384	2.8249	0.330073
		29	464	0.0409625	0.0021604				29	464	0.305248	0.0147513				29	464	2.93633	0.3743				29	464	3.28244	0.380138
		34	544	0.0345472	0.000554645				34	544	0.223327	0.00906101				34	544	3.02142	0.416426				34	544	3.7114	0.592755
		39	624	0.0306413	0.00217483				39	624	0.185391	0.00719284				39	624	2.62804	0.455671				39	624	3.02103	0.604644
	HT	18	301.3	0.0251244	0.000589381			HT	18	301.3	0.183809	0.00948075			HT	18	301.3	2.68758	0.388719			HT	18	301.3	2.89863	0.286864
		21	393.3	0.0632359	0.00172078				21	393.3	0.259382	0.0155964				21	393.3	4.20609	0.583988				21	393.3	4.10639	0.752345
		24	441.3	0.0612066	0.00256636				24	441.3	0.357124	0.00937881				24	441.3	4.25699	0.350147				24	441.3	5.5584	0.578666
		29	521.3	0.0178285	0.00701645				29	521.3	0.304449	0.0259772				29	521.3	3.2812	0.58168				29	521.3	2.5316	0.281666
		34	601.3	0.0391854	0.00457394				34	601.3	0.270451	0.00729437				34	601.3	2.52862	0.12932				34	601.3	1.57703	0.335212
		39	681.3	0.0880333	0.00546476				39	681.3	0.192445	0.0105473				39	681.3	3.44029	0.0376304				39	681.3	0.83171	0.0199326
		ADP-glucose pyrophosphorylase (AGPase)							UDP-glucose pyrophosphorylase (UGPase)							Phosphofructokinase (PFK)							Aldolase
	Flag	DAF	°Cd	Mean v [nkat/mg prot]	SD			Flag	DAF	°Cd	Mean v [nkat/mg prot]	SD			Flag	DAF	°Cd	Mean v [nkat/mg prot]	SD			Flag	DAF	°Cd	Mean v [nkat/mg prot]	SD
	Control	5	80	0.155367	0.00312755			Control	5	80	0.590231	0.0131179			Control	5	80	0.0165117	0.000432914			Control	5	80	0.670368	0.105107
		10	160	0.226542	0.00499179				10	160	0.860854	0.0242513				10	160	0.0227967	8.50898e-05				10	160	1.40254	0.0674273
		15	240	0.201893	0.0107587				15	240	0.738294	0.0291565				15	240	0.026106	0.000669552				15	240	0.907915	0.137518
		18	288						18	288						18	288						18	288
		21	336	0.206239	0.00874435				21	336	0.765489	0.00947761				21	336	0.0200367	0.00195328				21	336	0.658841	0.134768
		24	384	0.198041	0.0187614				24	384	1.03114	0.021538				24	384	0.0189732	0.00437683				24	384	0.329843	0.0248305
		29	464	0.334803	0.0127493				29	464	2.15763	0.0653386				29	464	0.0549882	0.00944938				29	464	0.269886	0.0676576
		34	544	0.288928	0.00891678				34	544	1.34339	0.094562				34	544	0.0225624	0.000834792				34	544	0.45885	0.0796263
		39	624	0.214602	0.0159999				39	624	1.51663	0.0637897				39	624	0.0151324	0.00335032				39	624	0.0757563	0.00518701
	HT	18	301.3	0.216792	0.00780455			HT	18	301.3	0.947722	0.0202247			HT	18	301.3	0.0338961	0.00670345			HT	18	301.3	1.75211	0.0831291
		21	393.3	0.268974	0.00675398				21	393.3	1.46655	0.0224712				21	393.3	0.0384672	0.00212333				21	393.3	3.15367	0.19622
		24	441.3	0.253042	0.00443319				24	441.3	2.17746	0.0619906				24	441.3	0.028267	0.00259217				24	441.3	0.222593	0.0422158
		29	521.3	0.291397	0.00402512				29	521.3	1.73183	0.0427277				29	521.3	0.0168048	0.000605445				29	521.3	0.493588	0.0992511
		34	601.3	0.29377	0.0117968				34	601.3	2.89227	0.0098359				34	601.3	0.0080935	0.00311338				34	601.3	0.139232	0.0266813
		39	681.3	0.302998	0.0255808				39	681.3	4.48509	0.283778				39	681.3	0.00690959	0.000361913				39	681.3	0.351877	0.0461113
		Sucrose Synthase (SuSy)
	Flag	DAF	°Cd	Mean v [nkat/mg prot]	SD
	Control	5	80	0.0194898	0.00600961
		10	160	0.0541041	0.00692223
		15	240	0.0469313	0.00502369
		18	288
		21	336	0.0658512	0.00608276
		24	384	0.0280098	0.00760477
		29	464	0.0452143	0.0163587
		34	544	0.0488125	0.00352662
		39	624	0.0319964	0.00628264
	HT	18	301.3	0.0463392	0.00968968
		21	393.3	0.0750619	0.0378942
		24	441.3	0.0570474	0.00906169
		29	521.3	0.0282355	0.00538089
		34	601.3	0.0645076	0.012326
		39	681.3	0.0629541	0.0138707
