# Supplementary material for: Amylopectin Chain Length Dynamics and Activity Signatures of Key Carbon Metabolic Enzymes Highlight Early Maturation as Culprit for Yield Reduction of Barley Endosperm Starch after Heat Stress
Source: Plant Cell Physiol. 2019 Aug 9;60(12):2692–706. doi: 10.1093/pcp/pcz155 (PMC6896705; doi:10.1093/pcp/pcz155)
Supplement: pcz155_Supplementary_Figures-Tables [file pcz155_supplementary_figures-tables.zip › pcz155-suppl_data/Table S1.xlsx]

## Sheet: Normalized 6-35
	Ordered Control and Heat Wave grouped data
	Molar fractions Controls percentage of DP 6-35
		DAP15 (240 °Cd )				DAP18 (288 °Cd) Control			DAP18 (301.3 °Cd) Heat Wave				DAP21 (336 °Cd) Control			DAP21 (393.3 °Cd) Heat Wave				DAP 24 (384 °Cd) Control			DAP 24 (441.3 °Cd) Heat Wave				DAP 29 (464 °Cd)Control			DAP 29 (521.3 °Cd) Heat Wave				DAP 34 (544 °Cd)Control			DAP 34 (601.3 °Cd) Heat Wave				DAP 39 (624 °Cd) Control			DAP 39 (681.3 °Cd) Heat Wave				End point (1152 °Cd) Control
DP	Plant #	1	2	3		1	2	3	1	2	3		1	2	3		1	2		1	2	3	1	2	3		1	2	3	1	2	3		1	2	3	1	2	3		1	2	3	1	2	3		1	2
2		0.976782	2.3111	4.36113		0.541896	0.350403	0.462939	0.581101	0.606801	0.3944		0.392215	0.447877	0.3489		0.41186	0.492463		0.0655844	0.0497274	0.0626785	0.0791991	0.118552	0.593188		0.0557935	0.0577227	0.0463724	0.0399487	0.113856	0.0900699		0.440177	0.421476	0.342241	0.267726	0.324168	0.407613		0.258284	0.502533	0.354791	0.56439	0.339174	0.193885		0.393391	0.535632
3		0.0787059	0.203253	0.348811		0.131095	0.19789	0.182111	0.513956	0.213554	0.209834		0.224219	0.177265	0.158286		0.357812	0.442637		0.163753	0.150905	0.199867	0.421417	0.312085	0.844242		0.136767	0.170393	0.140724	0.144948	0.225589	0.214177		0.212662	0.580787	0.184529	0.42343	0.370597	0.310068		0.260852	0.164156	0.240491	0.527854	0.729546	0.674285		0.401313	0.427871
4		0.18317	0.249221	0.319451		0.14005	0.162375	0.13409	0.504089	0.259601	0.216368		0.252055	0.179693	0.16348		0.296501	0.30082		0.126979	0.119042	0.101786	0.241595	0.18271	0.673924		0.113225	0.116762	0.0970151	0.107608	0.145262	0.144085		0.175337	0.167894	0.127065	0.350256	0.20441	0.18333		0.147273	0.100295	0.128489	0.248954	0.549715	0.511664		0.243828	0.152138
5		0.137845	0.167289	0.179442		0.182156	0.180915	0.179159	0.357268	0.22372	0.184874		0.273075	0.202825	0.22637		0.268344	0.221702		0.161715	0.14254	0.170944	0.200004	0.176457	0.376323		0.155273	0.158993	0.15848	0.158537	0.199194	0.192726		0.201692	0.162365	0.168422	0.240899	0.209543	0.214929		0.182099	0.149936	0.18166	0.264639	0.410496	0.340346		0.308515	0.242152
6		1.37173	1.26546	1.22737		1.3494	1.43879	1.30437	1.50199	1.26478	1.34718		1.46653	1.46408	1.42969		1.42551	1.33113		1.40909	1.35386	1.42088	1.3806	1.38674	1.56252		1.45779	1.37723	1.45368	1.43335	1.51751	1.47158		1.58359	1.46901	1.55403	1.62619	1.59159	1.57923		1.60592	1.50171	1.57038	1.75008	1.69355	1.75217		1.76455	1.69089
7		1.28104	1.30053	1.51716		1.30144	1.34815	1.2241	1.38211	1.2155	1.26668		1.3667	1.37385	1.36318		1.36335	1.35623		1.29146	1.28074	1.34413	1.27187	1.28088	1.46531		1.33954	1.29551	1.35247	1.37542	1.42491	1.39171		1.47041	1.41494	1.52058	1.53024	1.47849	1.46297		1.48406	1.54183	1.50626	1.60675	1.51854	1.60044		1.61879	1.52554
8		1.94656	1.98182	2.28543		1.9306	1.96512	1.828	2.02504	1.7899	1.89104		1.97551	1.96087	1.99556		2.01636	2.07182		1.97735	1.93282	2.01522	1.88271	1.98984	2.11299		2.03675	1.99541	2.0284	2.04948	2.12661	2.10162		2.16791	2.07569	2.18724	2.19255	2.09892	2.1473		2.17184	2.1546	2.20636	2.30108	2.13381	2.29358		2.3496	2.29212
9		4.93647	4.87522	5.24636		4.95935	5.11082	4.87038	5.00586	4.68228	4.94051		5.11457	5.16834	5.17937		5.06601	5.0158		5.23783	5.0639	5.26312	4.86363	4.88435	5.04755		5.29634	5.26297	5.274	5.19022	5.25636	5.18832		5.46188	5.25794	5.54321	5.2759	5.17554	5.25688		5.50668	5.41572	5.52542	5.42353	5.21882	5.44801		5.78506	5.7944
10		8.36083	7.94497	8.2757		8.32542	8.42027	8.28521	8.20962	7.80777	8.21895		8.48672	8.45911	8.43155		8.28981	8.08057		8.54272	8.37273	8.51515	7.99939	7.89011	8.01464		8.53049	8.5712	8.48717	8.19721	8.38681	8.25637		8.58598	8.34929	8.63283	8.23126	8.34219	8.25193		8.52685	8.36836	8.67105	8.22392	8.49418	8.54736		9.10111	9.07632
11		9.45162	9.24916	9.30876		9.51818	9.58933	9.59442	9.5312	9.16873	9.54062		9.76923	9.59146	9.66932		9.59145	9.35038		9.68581	9.66938	9.69891	9.34137	9.2206	9.23968		9.65575	9.73177	9.62378	9.32666	9.56142	9.46096		9.59295	9.46402	9.57248	9.31397	9.54456	9.28574		9.51476	9.3475	9.61307	9.15714	9.70378	9.67631		9.99444	10.0411
12		10.2396	10.5984	11.8266		9.7827	9.58609	9.77172	10.0644	9.54497	9.68839		9.88791	9.59477	9.75352		9.82812	9.70203		9.60354	9.85921	9.49306	9.53911	9.29248	9.24048		9.5101	9.65322	9.45962	9.22391	9.42444	9.4431		9.43628	9.32227	9.36695	9.20641	9.3563	9.49168		9.40531	9.19768	9.40877	9.2403	9.60508	9.69645		9.55028	9.47725
13		7.8165	7.70073	7.46288		7.92378	7.79727	7.91113	7.86226	7.81814	7.80193		7.97664	7.77682	7.85505		7.87434	7.87445		7.78944	7.86941	7.79629	7.77205	7.75922	7.61359		7.75977	7.85588	7.75322	7.64625	7.74167	7.71021		7.58038	7.64489	7.61225	7.53107	7.69096	7.52467		7.6243	7.4627	7.59546	7.38204	7.8374	7.71941		7.81038	7.8436
14		7.10787	7.11562	6.86805		7.16546	7.08936	7.19508	7.18894	7.228	7.15951		7.16452	7.08942	7.18596		7.13087	7.18692		7.13595	7.18473	7.07891	7.19655	7.13462	7.00933		7.09193	7.14662	7.08165	7.02307	7.07155	7.02021		6.98927	7.04006	6.95041	6.93718	7.00658	6.92058		6.97935	6.95655	6.96259	6.92545	7.02923	6.93597		7.08614	7.10535
15		6.12306	6.07407	5.84304		6.20722	6.17762	6.19027	6.10403	6.32743	6.20411		6.18003	6.17896	6.14698		6.1645	6.21835		6.23025	6.24648	6.19066	6.3071	6.30334	6.14803		6.21717	6.2099	6.21105	6.24	6.17024	6.15164		6.14091	6.20592	6.15749	6.16648	6.10559	6.17408		6.15683	6.18658	6.12028	6.16791	6.1111	6.01681		6.16153	6.17525
16		4.91933	4.84583	4.61657		5.06204	5.13162	5.09758	5.00828	5.24384	5.08853		5.05962	5.1356	5.10063		5.09988	5.17805		5.1767	5.13678	5.20445	5.25088	5.29521	5.22022		5.17482	5.12466	5.26378	5.31323	5.16895	5.19429		5.14373	5.30002	5.25543	5.23106	5.15779	5.28377		5.22936	5.22607	5.1785	5.23809	5.10923	5.04126		5.2161	5.19808
17		3.86877	3.80767	3.49636		4.01707	4.14916	4.02859	4.06949	4.22294	4.10036		4.05799	4.19756	4.13929		4.09592	4.24972		4.21238	4.17138	4.28934	4.28012	4.32852	4.29774		4.22068	4.13508	4.32911	4.4182	4.24853	4.23966		4.24172	4.3935	4.32171	4.30326	4.23607	4.32695		4.32929	4.33711	4.20066	4.36949	4.17269	4.1165		4.2709	4.28119
18		3.40338	3.2988	3.10928		3.49525	3.59575	3.50329	3.53841	3.68301	3.57975		3.55446	3.63658	3.61093		3.59589	3.71767		3.67189	3.6147	3.7224	3.74028	3.76522	3.77403		3.67747	3.57574	3.75271	3.84376	3.71644	3.71426		3.67481	3.7916	3.71139	3.73005	3.68926	3.78881		3.75483	3.76866	3.63277	3.80048	3.65971	3.59171		3.6745	3.67856
19		3.28257	3.30731	3.21473		3.38347	3.48124	3.45163	3.38969	3.52847	3.44843		3.44705	3.50246	3.4614		3.44784	3.52542		3.49635	3.47091	3.53654	3.53102	3.5712	3.55012		3.50523	3.43625	3.54049	3.6055	3.50818	3.54607		3.52074	3.5855	3.49435	3.55833	3.51641	3.53567		3.5182	3.61662	3.48418	3.60635	3.45243	3.46088		3.47112	3.47538
20		3.20839	3.27022	3.16131		3.276	3.29208	3.28864	3.23036	3.39027	3.28436		3.22955	3.29973	3.29924		3.25876	3.34361		3.27746	3.29258	3.29195	3.38065	3.3846	3.30572		3.3002	3.26921	3.28422	3.35124	3.29489	3.286		3.30349	3.37367	3.28644	3.36388	3.29761	3.27308		3.25671	3.37285	3.27098	3.35923	3.24909	3.24464		3.23882	3.24805
21		3.14687	3.12715	3.01396		3.13659	3.08572	3.10981	3.03395	3.19068	3.14124		3.02181	3.07266	3.08616		3.08763	3.06863		3.04839	3.03671	3.05283	3.12646	3.14737	3.10535		3.05037	3.03371	3.03505	3.08175	3.03497	3.04414		3.09845	3.09792	3.0668	3.06721	3.06374	3.06234		3.07381	3.13492	3.04537	3.11687	3.02267	3.03203		2.96344	2.95876
22		2.80547	2.86898	2.70893		2.8116	2.80477	2.82606	2.75513	2.87466	2.82762		2.73143	2.78491	2.83621		2.78029	2.79783		2.7654	2.74775	2.73625	2.80174	2.86239	2.84432		2.74564	2.74599	2.74374	2.80615	2.73049	2.73629		2.73497	2.73929	2.75039	2.76958	2.74698	2.74692		2.73387	2.81232	2.76136	2.75473	2.71043	2.68414		2.5742	2.57578
23		2.48126	2.53088	2.48286		2.46458	2.44663	2.51938	2.42611	2.54133	2.48909		2.35471	2.44272	2.39069		2.42933	2.47618		2.46406	2.45265	2.42572	2.52621	2.57942	2.51643		2.43124	2.43384	2.43466	2.50944	2.42138	2.45985		2.36785	2.408	2.38688	2.42678	2.44298	2.46181		2.41679	2.47667	2.40191	2.43214	2.40321	2.34157		2.19495	2.21746
24		2.19896	2.30337	2.22659		2.16363	2.14664	2.20035	2.1825	2.25675	2.2179		2.09216	2.14311	2.12805		2.13752	2.15364		2.12123	2.15616	2.09996	2.24788	2.2238	2.17008		2.12967	2.11465	2.09382	2.18355	2.13515	2.15632		2.06369	2.12759	2.05577	2.16043	2.15227	2.17361		2.09173	2.16581	2.10522	2.12773	2.11328	2.14553		1.88422	1.91284
25		1.987	2.04544	1.91776		1.92745	1.90158	1.94739	1.89589	1.99664	1.94411		1.93622	1.896	1.86741		1.86667	1.91472		1.83348	1.88904	1.82538	1.92383	1.9774	1.91496		1.84649	1.86641	1.82735	1.87382	1.87922	1.88941		1.82895	1.85289	1.78398	1.91504	1.89147	1.88955		1.79536	1.85753	1.82848	1.85182	1.80304	1.79411		1.62845	1.64748
26		1.7326	1.7805	1.74121		1.69445	1.66176	1.71285	1.65226	1.78235	1.73297		1.59067	1.66164	1.61164		1.67382	1.61181		1.64224	1.64278	1.5796	1.70357	1.71775	1.6949		1.62504	1.62084	1.60023	1.66221	1.62534	1.65487		1.6213	1.60481	1.58297	1.69388	1.6693	1.66391		1.54562	1.59908	1.59284	1.62193	1.58766	1.56155		1.39629	1.42322
27		1.49683	1.62508	1.49318		1.45632	1.47336	1.4783	1.48887	1.58543	1.50736		1.46101	1.44552	1.40806		1.45462	1.4181		1.44137	1.41122	1.37199	1.49564	1.50207	1.47646		1.41203	1.41599	1.40027	1.45172	1.39828	1.46667		1.3848	1.39281	1.34146	1.46644	1.43232	1.41335		1.31964	1.38162	1.39771	1.38814	1.41095	1.37789		1.19846	1.22575
28		1.34425	1.38042	1.37612		1.28231	1.25421	1.32423	1.26108	1.34218	1.31046		1.23528	1.22967	1.18744		1.25709	1.23843		1.22716	1.22025	1.18749	1.26765	1.31253	1.30972		1.18025	1.21892	1.19181	1.25241	1.22921	1.26768		1.19653	1.23984	1.17605	1.24809	1.24089	1.2218		1.17371	1.21269	1.22121	1.19539	1.19971	1.18438		1.02255	1.03725
29		1.14765	1.16847	1.18339		1.13747	1.06261	1.14268	1.10056	1.14551	1.12377		1.03028	1.03385	1.06103		1.06723	1.05434		1.02854	1.03731	1.01274	1.10891	1.12013	1.13946		1.03105	1.01842	1.01904	1.05883	1.02384	1.0845		1.00782	1.03577	1.00357	1.05584	1.05971	1.05092		1.00675	1.03811	1.00737	1.04581	1.0174	1.01849		0.880845	0.883877
30		0.975058	1.05121	0.997428		0.972777	0.936132	0.972203	0.975754	1.03061	0.972514		0.880283	0.909719	0.910462		0.924343	0.907453		0.865787	0.898009	0.867183	0.946604	0.954882	0.957614		0.878994	0.890896	0.862811	0.905774	0.883264	0.931165		0.874705	0.863048	0.843101	0.922653	0.887128	0.913512		0.858225	0.891883	0.865512	0.899659	0.873843	0.88523		0.754603	0.766542
31		0.879364	0.915466	0.893676		0.846886	0.808375	0.852104	0.808491	0.879848	0.825218		0.735765	0.779088	0.763711		0.798882	0.794308		0.757877	0.792414	0.771874	0.799615	0.829704	0.845347		0.750188	0.78415	0.746285	0.778478	0.793732	0.79211		0.77869	0.770584	0.734944	0.805166	0.797745	0.798044		0.754951	0.755058	0.752933	0.776421	0.732799	0.757759		0.642811	0.648865
32		0.771549	0.755455	0.782272		0.73268	0.688052	0.731678	0.698549	0.767105	0.74267		0.648949	0.66692	0.629531		0.66816	0.725291		0.630539	0.666051	0.678023	0.709405	0.700918	0.73377		0.641418	0.668429	0.664207	0.662068	0.674484	0.699011		0.668621	0.656374	0.624705	0.684722	0.722879	0.69734		0.632623	0.663309	0.631713	0.671951	0.646945	0.608736		0.549203	0.560484
33		0.643494	0.685136	0.673025		0.692545	0.58958	0.615711	0.602199	0.641192	0.632153		0.569198	0.565845	0.561569		0.572893	0.645586		0.548546	0.570366	0.571727	0.612974	0.612716	0.624762		0.559846	0.583276	0.573737	0.57976	0.581587	0.615727		0.573966	0.568956	0.546422	0.601519	0.610517	0.608405		0.552434	0.593771	0.555098	0.602947	0.500332	0.543275		0.463974	0.477526
34		0.584034	0.595512	0.579965		0.522984	0.514223	0.545987	0.526479	0.54794	0.515751		0.507484	0.489648	0.495959		0.542912	0.508352		0.457489	0.500002	0.493471	0.534895	0.508407	0.570487		0.496113	0.506003	0.479058	0.502853	0.508004	0.533875		0.474866	0.507121	0.488843	0.527025	0.544767	0.523424		0.502023	0.50303	0.483089	0.521659	0.521028	0.486017		0.403401	0.402305
35		0.487843	0.531124	0.470067		0.460338	0.453698	0.47685	0.480537	0.501747	0.456835		0.467711	0.449101	0.440436		0.490026	0.483157		0.42967	0.4597	0.464728	0.457297	0.463587	0.494378		0.44764	0.457813	0.432565	0.453667	0.462521	0.492401		0.430706	0.446686	0.447335	0.457811	0.449461	0.471724		0.478167	0.459654	0.403465	0.440964	0.46806	0.437802		0.349296	0.358828
36		0.423162	0.486207	0.44069		0.407812	0.394294	0.408852	0.433866	0.462382	0.412337		0.409031	0.418709	0.404846		0.416801	0.42047		0.375105	0.389981	0.413578	0.405998	0.426344	0.435459		0.385848	0.380066	0.392336	0.396341	0.39888	0.430146		0.397438	0.411323	0.382871	0.390987	0.396541	0.41617		0.403698	0.40021	0.393001	0.371138	0.41079	0.375063		0.314851	0.323895
37		0.386769	0.440224	0.390438		0.411881	0.366627	0.372703	0.375168	0.428328	0.382332		0.348608	0.394051	0.379611		0.362145	0.376077		0.346689	0.343243	0.368721	0.383641	0.389384	0.396933		0.345005	0.34132	0.3626	0.379929	0.362106	0.348206		0.372838	0.398553	0.345785	0.372787	0.387797	0.379755		0.338654	0.357564	0.38142	0.360127	0.390838	0.338664		0.29337	0.299695
38		0.366423	0.4198	0.428088		0.41104	0.343816	0.377864	0.42569	0.384219	0.369365		0.342657	0.38754	0.365221		0.35317	0.399946		0.342213	0.340465	0.358457	0.38628	0.391462	0.387249		0.343888	0.333794	0.348257	0.37736	0.342758	0.343698		0.363878	0.396039	0.328295	0.3384	0.371649	0.348855		0.346378	0.361773	0.36066	0.341483	0.383499	0.332566		0.282796	0.296635
39		0.345432	0.386743	0.40423		0.394145	0.32917	0.365159	0.443604	0.362748	0.338417		0.300622	0.366418	0.34929		0.325072	0.450278		0.329606	0.303606	0.337751	0.332437	0.371435	0.351641		0.337929	0.303284	0.338375	0.360982	0.330555	0.329759		0.353552	0.377893	0.297766	0.336459	0.326448	0.32468		0.327089	0.355264	0.335741	0.338232	0.340564	0.301812		0.276374	0.303252
40		0.35024	0.357565	0.390685		0.38577	0.319431	0.352744	0.497606	0.346119	0.355248		0.292604	0.352445	0.339702		0.334115	0.417681		0.31107	0.314893	0.335314	0.293601	0.371931	0.329362		0.325851	0.29124	0.32809	0.339637	0.327616	0.30269		0.327077	0.36396	0.287156	0.287158	0.320303	0.30107		0.321241	0.341627	0.317293	0.345342	0.352695	0.316861		0.252948	0.306837
41		0.329261	0.383725	0.405332		0.381136	0.322115	0.359952	0.49023	0.337561	0.343876		0.261794	0.349304	0.321852		0.303188	0.368833		0.300113	0.295054	0.315258	0.289227	0.356749	0.305395		0.323753	0.263808	0.31142	0.352822	0.332364	0.291882		0.322098	0.377639	0.290771	0.27702	0.30236	0.314291		0.320911	0.338689	0.309257	0.334639	0.308142	0.278767		0.247061	0.305412
42		0.330617	0.334856	0.387192		0.393248	0.310881	0.355929	0.498467	0.32482	0.334896		0.265173	0.346043	0.305932		0.308403	0.376637		0.300252	0.296744	0.315737	0.298559	0.363578	0.29555		0.312469	0.261829	0.313942	0.333624	0.312617	0.308844		0.3194	0.352056	0.298356	0.28651	0.257965	0.31329		0.330995	0.331996	0.300706	0.346936	0.331286	0.274738		0.241123	0.293228
43		0.343344	0.400612	0.392746		0.401577	0.325628	0.349177	0.487973	0.312035	0.330267		0.249742	0.34643	0.303916		0.310441	0.379231		0.284801	0.305274	0.312224	0.275648	0.340067	0.283195		0.300415	0.256255	0.308668	0.348227	0.330095	0.307641		0.308794	0.346224	0.289555	0.284784	0.260671	0.30886		0.335005	0.324	0.290026	0.334296	0.322304	0.26789		0.244431	0.288552
44		0.317192	0.359789	0.361128		0.401063	0.304067	0.330002	0.549014	0.30843	0.326971		0.231407	0.329285	0.29629		0.317316	0.364471		0.285658	0.304861	0.293205	0.295702	0.347571	0.288623		0.301988	0.256355	0.30088	0.342768	0.322501	0.311586		0.298968	0.336229	0.270262	0.259605	0.273036	0.29078		0.315744	0.316767	0.290399	0.312208	0.317251	0.271186		0.243422	0.275951
45		0.308774	0.370874	0.341439		0.408788	0.304572	0.338198	0.513238	0.299031	0.305422		0.219314	0.326738	0.284107		0.292181	0.368479		0.281714	0.308344	0.308081	0.281773	0.334607	0.302582		0.280015	0.243744	0.295787	0.324233	0.325611	0.319834		0.288547	0.329047	0.271247	0.256351	0.276439	0.299789		0.312911	0.311009	0.28233	0.301347	0.293499	0.221773		0.245136	0.256432
46		0.317954	0.36129	0.326267		0.383258	0.289285	0.312297	0.502543	0.293303	0.300981		0.229465	0.302893	0.284828		0.299852	0.342747		0.266199	0.311589	0.288941	0.277481	0.341717	0.28656		0.270625	0.243415	0.294109	0.31725	0.303149	0.275307		0.28269	0.304381	0.254633	0.237326	0.251518	0.288999		0.29633	0.306501	0.266892	0.284063	0.303832	0.22905		0.237902	0.262882
47		0.307751	0.356003	0.323541		0.386824	0.279718	0.307614	0.462591	0.268498	0.282272		0.226129	0.302334	0.26504		0.286074	0.333332		0.251862	0.266575	0.262468	0.268391	0.336442	0.275379		0.272477	0.226708	0.270054	0.309681	0.297666	0.277332		0.278609	0.297479	0.259847	0.247213	0.250322	0.268935		0.295354	0.26295	0.269782	0.25972	0.277423	0.205659		0.226548	0.239521
48		0.327274	0.295707	0.308213		0.363601	0.274604	0.30625	0.462079	0.271872	0.290873		0.226172	0.301583	0.271326		0.284621	0.26682		0.241217	0.277641	0.261249	0.257224	0.327134	0.254394		0.238211	0.22799	0.257477	0.28476	0.278591	0.246715		0.267068	0.262653	0.228579	0.233101	0.224809	0.255769		0.272794	0.263446	0.258947	0.247079	0.27898	0.191216		0.218145	0.213093
49		0.348058	0.318926	0.298748		0.372583	0.258816	0.286165	0.418909	0.255262	0.261336		0.192715	0.277486	0.230897		0.258837	0.239299		0.246465	0.247321	0.254646	0.249706	0.306057	0.265126		0.252773	0.229264	0.252891	0.271175	0.288526	0.243116		0.259515	0.279434	0.241973	0.233998	0.230611	0.251651		0.263288	0.252921	0.23769	0.243827	0.252528	0.175389		0.206205	0.203746
50		0.286679	0.28528	0.270936		0.327756	0.25429	0.265169	0.377384	0.253037	0.262144		0.190762	0.265259	0.207455		0.241143	0.284886		0.219151	0.224187	0.240586	0.229456	0.295139	0.242237		0.218858	0.204802	0.225938	0.24975	0.252837	0.242932		0.278664	0.243726	0.206226	0.206453	0.196998	0.239424		0.242806	0.239555	0.21469	0.232405	0.252061	0.172401		0.181133	0.183149
51		0.326473	0.238625	0.277906		0.320987	0.220882	0.28699	0.357619	0.256313	0.24629		0.170592	0.255881	0.211235		0.24292	0.270599		0.204149	0.223581	0.235687	0.223511	0.280947	0.239507		0.219161	0.192626	0.220511	0.248848	0.247908	0.218131		0.249369	0.223209	0.20615	0.212854	0.190505	0.220909		0.242229	0.232454	0.212541	0.213679	0.240973	0.15474		0.171145	0.171511
52		0.280703	0.269434	0.246284		0.317391	0.217782	0.248697	0.340792	0.25031	0.221397		0.163551	0.211037	0.200209		0.23527	0.261805		0.198977	0.20612	0.228295	0.185463	0.250259	0.21469		0.193234	0.180075	0.20295	0.217753	0.239733	0.204976		0.218652	0.20685	0.169098	0.200282	0.175668	0.213114		0.220435	0.183215	0.193455	0.20563	0.218169	0.12512		0.157249	0.160792
53		0.282357	0.240828	0.191955		0.305726	0.189995	0.226482	0.308794	0.290472	0.210705		0.163912	0.215384	0.181753		0.212127	0.238471		0.184968	0.214121	0.196418	0.203884	0.24511	0.19758		0.187684	0.170082	0.17525	0.20449	0.22387	0.19968		0.216473	0.178362	0.147431	0.168269	0.151124	0.193674		0.177756	0.162045	0.170285	0.158142	0.200728	0.11002		0.138545	0.147966
54		0.210681	0.209367	0.162797		0.238616	0.179533	0.233414	0.266026	0.247252	0.1779		0.15006	0.203477	0.167401		0.208922	0.18985		0.178999	0.189688	0.193447	0.172666	0.238896	0.170552		0.162451	0.151778	0.172757	0.193544	0.196933	0.183802		0.181761	0.157762	0.153578	0.159703	0.117526	0.166902		0.189907	0.152075	0.149949	0.166244	0.193246	0.105784		0.126141	0.123909
55		0.213102	0.204013	0.167538		0.26273	0.160776	0.206648	0.266202	0.200717	0.157489		0.129925	0.165196	0.148867		0.15877	0.135282		0.137303	0.166634	0.155655	0.139009	0.203484	0.168275		0.155243	0.141557	0.132522	0.1673	0.197817	0.14377		0.183632	0.159746	0.112154	0.154657	0.123218	0.150751		0.159282	0.138799	0.127917	0.155513	0.160712	0.0826157		0.0953602	0.107163
56		0.167674	0.158809	0.141181		0.199814	0.14057	0.191799	0.203868	0.238292	0.157775		0.140341	0.160606	0.144053		0.15827	0.131219		0.112363	0.159919	0.144611	0.134245	0.184185	0.134573		0.119358	0.120756	0.152529	0.145163	0.153378	0.147583		0.158607	0.122463	0.118033	0.130088	0.0972779	0.147785		0.156418	0.149276	0.11912	0.144154	0.163867	0.0723599		0.07795	0.0880384
57		0.177668	0.167436	0.138588		0.226629	0.13836	0.155802	0.205857	0.187782	0.149078		0.118961	0.150938	0.129319		0.142832	0.145859		0.123	0.146827	0.133809	0.155547	0.18033	0.129842		0.119005	0.121981	0.116356	0.140994	0.139863	0.129088		0.129459	0.117373	0.0865803	0.117085	0.0783749	0.123733		0.132915	0.134744	0.104402	0.116247	0.12706	0.0551355		0.0669514	0.0785225
58		0.143998	0.164632	0.106303		0.170692	0.111682	0.125161	0.300505	0.148673	0.109552		0.112969	0.116403	0.119741		0.149675	0.110569		0.0904551	0.124968	0.0907119	0.101436	0.172811	0.110094		0.0974005	0.099056	0.0997379	0.115309	0.154919	0.117586		0.1257	0.105317	0.0671445	0.106604	0.0665465	0.11074		0.114508	0.115455	0.0981278	0.110805	0.119929	0.0460056		0.0566705	0.0744339
59		0.130075	0.120703	0.104867		0.161687	0.113727	0.144006	0.21892	0.148787	0.106003		0.0942233	0.113908	0.094024		0.118982	0.107496		0.0842002	0.131228	0.0969832	0.0969428	0.155665	0.0917558		0.0964829	0.0886403	0.0842972	0.112118	0.133838	0.10124		0.116956	0.0978495	0.075004	0.100047	0.057209	0.0999235		0.111291	0.117119	0.0782665	0.0946104	0.119371	0.0539538		0.0519702	0.0652597
60		0.136679	0.129037	0.0781749		0.122987	0.0960472	0.11579	0.20987	0.1242	0.104894		0.0892909	0.0902462	0.0788484		0.0983703	0.0853401		0.0677812	0.100951	0.0834493	0.0883646	0.131356	0.0814072		0.0856611	0.069482	0.0820456	0.0930311	0.111381	0.0837864		0.0910072	0.0837966	0.0637629	0.0719083	0.0387156	0.108705		0.0994039	0.100084	0.0682442	0.0837462	0.0955663	0.0894397		0.0433458	0.0562721
	Individual DP averages for Control
					Control									Std.Dev. Control
	DAP	15	18	21	24	29	34	39	End		15	18	21	24	29	34	39	End
DP	°Cd	240	288	336	384	464	544	624	1152		240	301.3	393.3	441.3	521.3	601.3	681.3	1209.3
2		2.54967	0.451746	0.396331	0.0593301	0.0532962	0.401298	0.371869	0.718348		1.70474	0.0962357	0.0496169	0.00844214	0.00607327	0.0519929	0.123017	0.374631
3		0.210257	0.170365	0.18659	0.171508	0.149295	0.325993	0.221833	0.745234		0.135189	0.034912	0.0339414	0.0253855	0.0183785	0.221106	0.0509768	0.409231
4		0.250614	0.145505	0.198409	0.115935	0.109001	0.156765	0.125353	0.477465		0.0681514	0.0149106	0.0471604	0.0128804	0.0105294	0.025989	0.0236457	0.386221
5		0.161525	0.180743	0.23409	0.1584	0.157582	0.177493	0.171232	0.354256		0.0213891	0.00150569	0.0357554	0.0144896	0.00201597	0.0211745	0.0184435	0.119212
6		1.28818	1.36419	1.45343	1.39461	1.42957	1.53554	1.55934	1.7804		0.0748166	0.0684213	0.0205983	0.0357813	0.0453702	0.059484	0.0529758	0.123185
7		1.36624	1.29123	1.36791	1.30544	1.32917	1.46864	1.51072	1.59883		0.131061	0.0626507	0.00543697	0.0339303	0.0298614	0.0528432	0.029138	0.07844
8		2.07127	1.90791	1.97731	1.97513	2.02018	2.14361	2.1776	2.33287		0.186302	0.0713222	0.0174123	0.0412443	0.0218605	0.0596079	0.0263579	0.0477923
9		5.01935	4.98018	5.15409	5.18828	5.27777	5.42101	5.48261	5.76623		0.198966	0.121567	0.0346687	0.108462	0.0170032	0.146958	0.0586785	0.0462773
10		8.19383	8.34363	8.45913	8.47687	8.52962	8.5227	8.52209	9.04384		0.219682	0.0693491	0.0275842	0.0912356	0.0420202	0.151995	0.151399	0.0915819
11		9.33651	9.56731	9.67667	9.6847	9.67043	9.54315	9.49178	9.94923		0.104044	0.042627	0.0891109	0.0147955	0.0554743	0.0692881	0.13427	0.0841865
12		10.8882	9.7135	9.7454	9.65194	9.54098	9.37517	9.33725	9.47655		0.832213	0.110483	0.146738	0.187809	0.100423	0.0574486	0.120889	0.0720862
13		7.66003	7.87739	7.8695	7.81838	7.78962	7.61251	7.56082	7.77338		0.18029	0.0696806	0.100693	0.044324	0.0574743	0.0322525	0.0861903	0.0807619
14		7.03051	7.14997	7.14663	7.1332	7.10674	6.99325	6.96616	7.04854		0.140748	0.054535	0.0506986	0.0529609	0.0349249	0.0449549	0.0118113	0.0698924
15		6.01339	6.1917	6.16866	6.22246	6.21271	6.16811	6.15456	6.12671		0.149546	0.0148491	0.0187814	0.0287101	0.00390347	0.033779	0.0332086	0.0544966
16		4.79391	5.09708	5.09862	5.17264	5.18775	5.23306	5.21131	5.1796		0.15792	0.0347893	0.0380281	0.0340202	0.0704525	0.0805073	0.028464	0.0531411
17		3.72427	4.06494	4.13161	4.22437	4.22829	4.31898	4.28902	4.24692		0.199723	0.0731626	0.070097	0.0598908	0.0972407	0.075926	0.0766203	0.0481904
18		3.27049	3.53143	3.60066	3.66966	3.66864	3.72593	3.71875	3.67454		0.149076	0.055849	0.0420146	0.0538877	0.0888124	0.0597337	0.0747817	0.0347452
19		3.26821	3.43878	3.4703	3.50127	3.49399	3.53353	3.53967	3.47163		0.047935	0.050136	0.0287589	0.0330857	0.053019	0.0469	0.0687813	0.0266262
20		3.21331	3.28557	3.27617	3.28733	3.28455	3.3212	3.30018	3.25616		0.0546224	0.00846411	0.0403766	0.00855231	0.015496	0.046235	0.0633396	0.0194658
21		3.09599	3.1107	3.06021	3.04598	3.03971	3.08773	3.0847	2.97135		0.071726	0.0254479	0.0339298	0.00832756	0.00925512	0.0181247	0.0457605	0.0137374
22		2.79446	2.81414	2.78418	2.7498	2.74512	2.74155	2.76918	2.59448		0.0805903	0.0108726	0.0523918	0.0146807	0.00120961	0.0079544	0.0398074	0.019028
23		2.49834	2.47686	2.39604	2.44748	2.43325	2.38758	2.43179	2.23146		0.0281988	0.037896	0.044244	0.0196889	0.00178223	0.0200839	0.0395686	0.0244611
24		2.24297	2.17021	2.12111	2.12578	2.11271	2.08235	2.12092	1.91923		0.0540949	0.0274505	0.0261709	0.0283765	0.0180049	0.0393765	0.0394542	0.0225047
25		1.9834	1.92547	1.89988	1.8493	1.84675	1.82194	1.82712	1.65874		0.0639167	0.0229724	0.0345691	0.034653	0.0195346	0.0349833	0.0311083	0.0207016
26		1.75144	1.68968	1.62132	1.62154	1.61537	1.60303	1.57918	1.4325		0.0255341	0.0258781	0.0364631	0.0363219	0.013276	0.0192275	0.0292299	0.0232091
27		1.53836	1.46933	1.4382	1.40819	1.40943	1.37302	1.36632	1.23586		0.0751228	0.0115313	0.0272272	0.0347851	0.00817483	0.0276314	0.0412232	0.0239478
28		1.36693	1.28691	1.21746	1.21163	1.19699	1.20414	1.20254	1.05425		0.0197571	0.0352365	0.0261527	0.02119	0.019849	0.0325705	0.0253268	0.0229865
29		1.16651	1.11425	1.04172	1.0262	1.02283	1.01572	1.01741	0.898616		0.0179502	0.0448028	0.0168157	0.0124494	0.00711898	0.0174902	0.0179309	0.0171281
30		1.0079	0.96037	0.900155	0.876993	0.877567	0.860285	0.871874	0.779743		0.039141	0.0209932	0.0172133	0.0182136	0.0140967	0.0159825	0.0177077	0.0181948
31		0.896169	0.835788	0.759521	0.774055	0.760208	0.761406	0.754314	0.659045		0.0181797	0.0238836	0.0219633	0.0173715	0.0208266	0.0232726	0.00119741	0.0124083
32		0.769759	0.71747	0.648467	0.658205	0.658018	0.6499	0.642548	0.568985		0.0134978	0.0254815	0.0186989	0.0246953	0.01453	0.0226623	0.0179853	0.0173509
33		0.667219	0.632612	0.565537	0.563546	0.572286	0.563115	0.567101	0.483672		0.0214195	0.0535229	0.00382418	0.0130084	0.011782	0.0146714	0.0231352	0.0151999
34		0.586504	0.527731	0.497697	0.483654	0.493725	0.490276	0.496047	0.420643		0.00806219	0.0164058	0.00904435	0.0228933	0.0136302	0.0161752	0.0112338	0.0177539
35		0.496345	0.463629	0.452416	0.451366	0.446006	0.441576	0.447095	0.365997		0.031404	0.0119218	0.0139364	0.0189573	0.0127028	0.00941868	0.0389023	0.0128094
36		0.45002	0.403653	0.410862	0.392888	0.386083	0.397211	0.39897	0.32637		0.0325416	0.00812154	0.00711064	0.0194003	0.00613846	0.0142272	0.00545496	0.00744237
37		0.405811	0.383737	0.37409	0.352885	0.349642	0.372392	0.359213	0.303942		0.0298593	0.0245616	0.0232192	0.0138227	0.0113723	0.026387	0.0214307	0.00737713
38		0.40477	0.377573	0.36514	0.347045	0.34198	0.362737	0.35627	0.287986		0.0334676	0.0336131	0.0224417	0.00992189	0.00741836	0.0338864	0.00858512	0.00937389
39		0.378802	0.362825	0.338777	0.323654	0.326529	0.34307	0.339365	0.278434		0.0301928	0.03255	0.0341346	0.0178339	0.020132	0.0410786	0.014433	0.0159652
40		0.366163	0.352648	0.32825	0.320426	0.31506	0.326064	0.326721	0.273758		0.0215501	0.0331696	0.0315213	0.0130347	0.0206592	0.0384119	0.0130596	0.0210539
41		0.372773	0.354401	0.310984	0.303475	0.299661	0.33017	0.322952	0.270872		0.0392003	0.0298997	0.0447559	0.0105135	0.0316552	0.0439929	0.0148216	0.0232587
42		0.350889	0.353353	0.305716	0.304244	0.29608	0.323271	0.321232	0.263136		0.0315113	0.0412441	0.0404356	0.0101063	0.0296715	0.0270583	0.0177829	0.0239576
43		0.378901	0.358794	0.300029	0.300766	0.288446	0.314858	0.316344	0.263989		0.031043	0.0388772	0.0484609	0.0142561	0.0281822	0.0288173	0.0234468	0.0220478
44		0.346036	0.345044	0.285661	0.294575	0.286408	0.30182	0.307637	0.253491		0.0249885	0.0502173	0.0497969	0.00967453	0.0260323	0.0330757	0.0149367	0.0178726
45		0.340362	0.350519	0.27672	0.29938	0.273182	0.29628	0.302084	0.245777		0.0310638	0.0531893	0.0540917	0.0152996	0.0266855	0.0296658	0.0171331	0.0116652
46		0.33517	0.32828	0.272396	0.288909	0.269383	0.280568	0.289907	0.232871		0.0229991	0.0489825	0.0382604	0.0226949	0.0253699	0.0249416	0.0205708	0.0221202
47		0.329098	0.324718	0.264501	0.260302	0.256413	0.278645	0.276028	0.216478		0.0246013	0.0555641	0.0381058	0.00759229	0.0257535	0.0188162	0.0170815	0.0216217
48		0.310398	0.314818	0.26636	0.260036	0.241226	0.252767	0.265062	0.198567		0.0158966	0.0451134	0.0379498	0.0182426	0.014973	0.0210632	0.00706355	0.0291419
49		0.32191	0.305854	0.2337	0.249477	0.244976	0.260308	0.251299	0.185425		0.0247903	0.0593843	0.042455	0.00449663	0.0136069	0.018743	0.0128759	0.0278181
50		0.280965	0.282405	0.221159	0.227975	0.216533	0.242872	0.23235	0.166086		0.00871363	0.0396503	0.0390931	0.011208	0.0107582	0.0362267	0.0153803	0.0253398
51		0.281001	0.276286	0.212569	0.221139	0.210766	0.226243	0.229075	0.15975		0.0440056	0.0509035	0.0426599	0.0159101	0.0157242	0.0217689	0.0151297	0.0274366
52		0.265474	0.26129	0.191599	0.211131	0.192086	0.1982	0.199035	0.148707		0.0175475	0.0509845	0.024886	0.0152876	0.0114806	0.0258847	0.0192272	0.0236594
53		0.23838	0.240734	0.187016	0.198502	0.177672	0.180755	0.170029	0.138845		0.0452507	0.0591672	0.0261363	0.0146878	0.0090479	0.0345828	0.00785856	0.0239537
54		0.194282	0.217188	0.173646	0.187378	0.162329	0.164367	0.163977	0.124042		0.0272741	0.0327134	0.0272508	0.00749585	0.01049	0.0152086	0.0224814	0.0245494
55		0.194884	0.210051	0.147996	0.153197	0.143107	0.151844	0.141999	0.108118		0.0241148	0.0510622	0.0176517	0.0148191	0.0114396	0.0363884	0.0159252	0.0224113
56		0.155888	0.177394	0.148333	0.138964	0.130881	0.133035	0.141605	0.0935284		0.0134857	0.0321417	0.0107894	0.0242756	0.0187611	0.0222567	0.0197969	0.0267937
57		0.161231	0.173597	0.133073	0.134545	0.119114	0.111137	0.12402	0.0820303		0.0202656	0.0467482	0.0163155	0.0119309	0.00281377	0.0221089	0.0170146	0.0192199
58		0.138311	0.135845	0.116371	0.102045	0.0987314	0.0993872	0.109364	0.0731126		0.0295772	0.0309217	0.00338594	0.0198523	0.00120203	0.0297249	0.00974191	0.0153031
59		0.118548	0.139807	0.100719	0.104137	0.0898068	0.0966031	0.102225	0.0666494		0.0127414	0.0242541	0.0114231	0.0243162	0.00617603	0.0210036	0.0209527	0.0155026
60		0.114631	0.111608	0.0861285	0.0840604	0.0790629	0.0795222	0.089244	0.0596495		0.0318019	0.0139482	0.0063228	0.0165932	0.00849197	0.0141161	0.0181895	0.0134134
	Individual DP averages for Heat Wave
					Heat Wave									Std.Dev. Heat Wave
	DAP	15	18	21	24	29	34	39	End		15	18	21	24	29	34	39	End
DP	°Cd	240	288	336	384	464	544	624	1152		240	301.3	393.3	441.3	521.3	601.3	681.3	1209.3
2		2.54967	0.527434	0.452161	0.263646	0.0812916	0.333169	0.365816	0.604772		1.70474	0.115925	0.0569948	0.286069	0.0377277	0.0703769	0.186684	0.198636
3		0.210257	0.312448	0.400224	0.525914	0.194904	0.368032	0.643895	0.647372		0.135189	0.174521	0.0599804	0.281048	0.0436384	0.0567241	0.104224	0.148604
4		0.250614	0.326686	0.29866	0.366076	0.132318	0.245999	0.436778	0.298093		0.0681514	0.155149	0.0030537	0.268225	0.021408	0.0909028	0.163769	0.222068
5		0.161525	0.255287	0.245023	0.250928	0.183486	0.221791	0.338494	0.312451		0.0213891	0.0904284	0.0329809	0.109232	0.0218471	0.0167663	0.0729458	0.0688282
6		1.28818	1.37132	1.37832	1.44328	1.47415	1.599	1.73193	1.74369		0.0748166	0.120435	0.0667429	0.103308	0.0421366	0.024343	0.0332542	0.0524202
7		1.36624	1.2881	1.35979	1.33936	1.39735	1.49056	1.57524	1.47694		0.131061	0.085341	0.0050306	0.109173	0.0252228	0.0352233	0.0492078	0.0480617
8		2.07127	1.90199	2.04409	1.99518	2.09257	2.14626	2.24283	2.16064		0.186302	0.11795	0.039218	0.115233	0.0393521	0.0468269	0.0944849	0.0393686
9		5.01935	4.87622	5.0409	4.93184	5.21163	5.2361	5.36345	5.42288		0.198966	0.171102	0.0355043	0.100738	0.0387446	0.0533089	0.125851	0.0617202
10		8.19383	8.07878	8.18519	7.96805	8.28013	8.27513	8.42182	8.73596		0.219682	0.234749	0.147953	0.0679218	0.0970082	0.05899	0.173441	0.0786099
11		9.33651	9.41352	9.47092	9.26722	9.44968	9.38142	9.51241	9.86092		0.104044	0.212041	0.170459	0.0649237	0.117787	0.141985	0.307978	0.0618319
12		10.8882	9.76591	9.76508	9.35736	9.36382	9.35146	9.51394	9.57701		0.832213	0.268239	0.08916	0.159537	0.121522	0.142699	0.24134	0.0437991
13		7.66003	7.82744	7.87439	7.71495	7.69938	7.58223	7.64628	7.89197		0.18029	0.0312243	7.50463e-05	0.0880167	0.0486237	0.094216	0.236321	0.0397515
14		7.03051	7.19215	7.15889	7.1135	7.03828	6.95478	6.96355	7.13684		0.140748	0.0343581	0.0396376	0.0953824	0.0288494	0.0456197	0.0571231	0.0285328
15		6.01339	6.21186	6.19143	6.25282	6.18729	6.14872	6.09861	6.18721		0.149546	0.111904	0.0380782	0.0907747	0.0465862	0.0375386	0.0763169	0.0226886
16		4.79391	5.11355	5.13896	5.25544	5.22549	5.2242	5.12953	5.17371		0.15792	0.119755	0.0552767	0.0377002	0.0770361	0.0632702	0.0999723	0.0311576
17		3.72427	4.13093	4.17282	4.30212	4.30213	4.28876	4.21956	4.20753		0.199723	0.081166	0.108753	0.0244959	0.100617	0.0471443	0.132847	0.0131812
18		3.27049	3.60039	3.65678	3.75984	3.75816	3.73604	3.68397	3.67681		0.149076	0.0744791	0.0861084	0.0175082	0.0741408	0.0500462	0.106479	0.0319795
19		3.26821	3.45553	3.48663	3.55078	3.55325	3.5368	3.50655	3.47768		0.047935	0.0696576	0.0548628	0.0200997	0.0490593	0.0209792	0.0865281	0.0137379
20		3.21331	3.30166	3.30118	3.35699	3.31071	3.31152	3.28432	3.28087		0.0546224	0.0813461	0.0600023	0.044446	0.0353828	0.0469686	0.0649124	0.0334507
21		3.09599	3.12196	3.07813	3.12639	3.05362	3.06443	3.05719	2.9981		0.071726	0.0801214	0.0134293	0.0210096	0.0247898	0.00250616	0.0518944	0.014452
22		2.79446	2.81913	2.78906	2.83615	2.75764	2.75449	2.71643	2.64018		0.0805903	0.0602138	0.0124049	0.0311385	0.0421052	0.0130648	0.0356747	0.0135603
23		2.49834	2.48551	2.45275	2.54068	2.46355	2.44386	2.39231	2.29541		0.0281988	0.0576892	0.0331329	0.0338993	0.0441471	0.0175297	0.046257	0.0256865
24		2.24297	2.21905	2.14558	2.21392	2.15834	2.1621	2.12885	1.98111		0.0540949	0.0371384	0.0113986	0.0398309	0.0242634	0.0107671	0.016152	0.0188604
25		1.9834	1.94555	1.89069	1.93873	1.88082	1.89869	1.81632	1.73047		0.0639167	0.0503921	0.0339778	0.0337808	0.00791518	0.0141954	0.0310654	0.0197783
26		1.75144	1.72253	1.64282	1.70541	1.64747	1.6757	1.59038	1.49879		0.0255341	0.0656709	0.0438465	0.0115356	0.0195141	0.0159747	0.0302835	0.0115493
27		1.53836	1.52722	1.43636	1.49139	1.43889	1.43737	1.39232	1.30173		0.0751228	0.0512465	0.0258273	0.0133238	0.0359544	0.0269054	0.0169237	0.00869441
28		1.36693	1.30457	1.24776	1.29663	1.24977	1.23692	1.19316	1.11909		0.0197571	0.0408715	0.013189	0.0251382	0.0193705	0.0135841	0.00790763	0.00675056
29		1.16651	1.12328	1.06079	1.12283	1.05572	1.05549	1.02723	0.953375		0.0179502	0.0224797	0.00911133	0.0154559	0.0304468	0.00440729	0.0161002	0.00849483
30		1.0079	0.992961	0.915898	0.953033	0.906734	0.907764	0.886244	0.822186		0.039141	0.0326493	0.0119429	0.00573318	0.0239648	0.0184469	0.0129378	0.0105578
31		0.896169	0.837852	0.796595	0.824888	0.788107	0.800318	0.75566	0.694641		0.0181797	0.0373183	0.00323497	0.0232431	0.00837797	0.00420082	0.0218865	0.0132938
32		0.769759	0.736108	0.696725	0.714697	0.678521	0.701647	0.642544	0.61123		0.0134978	0.0347455	0.0403971	0.0170534	0.0187992	0.0194395	0.0318362	0.013306
33		0.667219	0.625181	0.60924	0.616817	0.592358	0.606813	0.548851	0.517573		0.0214195	0.0204097	0.0514014	0.0068816	0.0202585	0.00470537	0.0515343	0.00796718
34		0.586504	0.530057	0.525632	0.53793	0.514911	0.531739	0.509568	0.443585		0.00806219	0.0163898	0.0244372	0.0311511	0.0166243	0.0114258	0.0203983	0.00425875
35		0.496345	0.479706	0.486592	0.471754	0.46953	0.459665	0.448942	0.381883		0.031404	0.0224673	0.00485699	0.0198438	0.020296	0.0112465	0.0166318	0.00602997
36		0.45002	0.436195	0.418635	0.4226	0.408456	0.401232	0.385664	0.343262		0.0325416	0.0251034	0.00259461	0.0150831	0.0188276	0.0132307	0.0218487	0.0137406
37		0.405811	0.395276	0.369111	0.389986	0.363414	0.380113	0.36321	0.314786		0.0298593	0.0288476	0.00985171	0.00666665	0.0159023	0.00751145	0.0262231	0.0133326
38		0.40477	0.393091	0.376558	0.38833	0.354605	0.352968	0.352516	0.292904		0.0334676	0.0291915	0.0330753	0.00275473	0.0197117	0.017002	0.0272	0.00685459
39		0.378802	0.381589	0.387675	0.351837	0.340432	0.329196	0.326869	0.288706		0.0301928	0.0550667	0.0885345	0.0194994	0.0178015	0.00635207	0.0217313	0.0064162
40		0.366163	0.399658	0.375898	0.331631	0.323314	0.302843	0.3383	0.275125		0.0215501	0.0849484	0.0590904	0.0392144	0.0188457	0.0166435	0.0189267	0.00743949
41		0.372773	0.390556	0.33601	0.317124	0.32569	0.29789	0.307183	0.266133		0.0392003	0.0863781	0.0464185	0.0352556	0.0310135	0.0190331	0.0279483	0.00618547
42		0.350889	0.386061	0.34252	0.319229	0.318362	0.285922	0.317654	0.262592		0.0315113	0.0974766	0.0482485	0.0384366	0.0133514	0.027667	0.0379805	0.010142
43		0.378901	0.376758	0.344836	0.299637	0.328654	0.284771	0.308163	0.258153		0.031043	0.0967449	0.048642	0.035216	0.0203313	0.0240945	0.0353893	0.00463904
44		0.346036	0.394805	0.340893	0.310632	0.325618	0.274474	0.300215	0.250977		0.0249885	0.13387	0.0333438	0.0321852	0.0158232	0.0156375	0.025266	0.00679109
45		0.340362	0.372564	0.33033	0.306321	0.323226	0.277526	0.272207	0.250717		0.0310638	0.121869	0.053951	0.0266146	0.00301699	0.0217394	0.0438524	0.00719678
46		0.33517	0.365609	0.321299	0.301919	0.298568	0.259281	0.272315	0.233993		0.0229991	0.118651	0.0303319	0.0347632	0.0213434	0.0266966	0.0387505	0.0101818
47		0.329098	0.337787	0.309703	0.293404	0.294893	0.25549	0.247601	0.21556		0.0246013	0.108303	0.0334165	0.0374355	0.0163518	0.0117469	0.0373853	0.0106016
48		0.310398	0.341608	0.275721	0.279584	0.270022	0.237893	0.239092	0.189928		0.0158966	0.104762	0.0125871	0.0412037	0.020419	0.0160268	0.0444237	0.0166065
49		0.32191	0.311836	0.249068	0.27363	0.267606	0.238753	0.223915	0.174567		0.0247903	0.0927779	0.0138154	0.0291216	0.0229146	0.0112971	0.0422488	0.0161615
50		0.280965	0.297522	0.263014	0.25561	0.248506	0.214292	0.218955	0.165103		0.00871363	0.0693125	0.030931	0.0348239	0.00506824	0.0222729	0.0414981	0.0127523
51		0.281001	0.286741	0.256759	0.247988	0.238296	0.208089	0.203131	0.157933		0.0440056	0.0615869	0.0195725	0.0296427	0.0174694	0.0157521	0.0440735	0.0065082
52		0.265474	0.270833	0.248537	0.216804	0.22082	0.196354	0.182973	0.148795		0.0175475	0.0622868	0.0187635	0.0324498	0.0175806	0.0190295	0.0504929	0.0105839
53		0.23838	0.269991	0.225299	0.215525	0.209347	0.171022	0.156297	0.136587		0.0452507	0.0521536	0.0186281	0.0258152	0.0128057	0.0214084	0.045382	0.00898615
54		0.194282	0.230393	0.199386	0.194038	0.191426	0.148044	0.155091	0.126264		0.0272741	0.0464188	0.0134857	0.0388626	0.00681667	0.026673	0.044785	0.0141017
55		0.194884	0.208136	0.147026	0.170256	0.169629	0.142875	0.132947	0.114934		0.0241148	0.0547349	0.0166085	0.0322832	0.0270988	0.0171353	0.0436654	0.0151154
56		0.155888	0.199978	0.144744	0.151001	0.148708	0.12505	0.126794	0.106352		0.0134857	0.0403989	0.0191276	0.0287386	0.0042213	0.0256276	0.0481603	0.0175536
57		0.161231	0.180905	0.144346	0.155239	0.136648	0.106398	0.0994807	0.0989679		0.0202656	0.0290074	0.0021402	0.0252454	0.00657209	0.0244951	0.0387828	0.0180905
58		0.138311	0.186243	0.130122	0.128113	0.129272	0.0946299	0.0922465	0.0866245		0.0295772	0.100868	0.0276525	0.0389505	0.0222409	0.0244087	0.0403049	0.0168375
59		0.118548	0.157903	0.113239	0.114788	0.115732	0.0857265	0.0893116	0.0731328		0.0127414	0.0570079	0.00812165	0.0354956	0.0165968	0.024697	0.0330287	0.0150438
60		0.114631	0.146321	0.0918552	0.100376	0.0960662	0.0731098	0.0895841	0.0642991		0.0318019	0.0558752	0.00921377	0.0270541	0.0140455	0.0350104	0.00591138	0.0135176
			Differences of averages (Heat wave - Control), individual DPs								St. Dev. Differences of averages (Heat wave - Control) as square root of sum of squares													Differences of averages (Heat wave - Control), individual DPs, as % of WT								St. Dev. Differences of averages (Heat wave - Control) as square root of sum of squares as % of WT
	DAP	15	18	21	24	29	34	39	End		15	18	21	24	29	34	39	End				DAP	15	18	21	24	29	34	39	End		15	18	21	24	29	34	39	End
DP	°Cd	240	288	336	384	464	544	624	1152		240	301.3	393.3	441.3	521.3	601.3	681.3	1209.3			DP	°Cd	240	288	336	384	464	544	624	1152		240	301.3	393.3	441.3	521.3	601.3	681.3	1209.3
2		0	0.0756879	0.0558306	0.204316	0.0279954	-0.0681291	-0.00605313	-0.113576		2.41087	0.150665	0.0755662	0.286193	0.0382134	0.0874995	0.223571	0.424034			2		0	14.3502	12.3475	77.4963	34.4382	-20.4488	-1.65469	-18.78		94.556	28.5656	16.7122	108.552	47.0078	26.2628	61.1157	70.1147
3		0	0.142083	0.213634	0.354406	0.0456098	0.0420391	0.422062	-0.0978623		0.191186	0.177979	0.0689178	0.282192	0.0473506	0.228267	0.116022	0.435377			3		0	45.474	53.3786	67.3886	23.4011	11.4227	65.5483	-15.1169		90.9296	56.9626	17.2198	53.6574	24.2943	62.0237	18.0188	67.2529
4		0	0.181181	0.100251	0.250141	0.0233176	0.0892333	0.311425	-0.179372		0.0963806	0.155864	0.0472592	0.268534	0.0238574	0.0945449	0.165467	0.445512			4		0	55.4602	33.5668	68.3302	17.6223	36.2739	71.3006	-60.173		38.4578	47.7106	15.8237	73.3547	18.0303	38.4331	37.8836	149.454
5		0	0.0745439	0.0109335	0.0925285	0.0259039	0.0442978	0.167262	-0.0418046		0.0302488	0.0904409	0.0486435	0.110189	0.0219399	0.0270087	0.0752413	0.137655			5		0	29.2	4.46224	36.8745	14.1177	19.9728	49.4136	-13.3795		18.727	35.4271	19.8526	43.9125	11.9573	12.1775	22.2283	44.0565
6		0	0.00713171	-0.0751136	0.0486734	0.0445773	0.0634614	0.172593	-0.0367099		0.105807	0.138513	0.0698491	0.109329	0.0619189	0.0642723	0.0625482	0.133874			6		0	0.520063	-5.44965	3.37241	3.02394	3.96881	9.96535	-2.1053		8.21362	10.1008	5.0677	7.575	4.20032	4.01952	3.61147	7.67764
7		0	-0.00313358	-0.00811628	0.0339108	0.0681742	0.0219184	0.0645241	-0.121889		0.185349	0.105869	0.00740726	0.114324	0.0390882	0.0635066	0.0571877	0.0919933			7		0	-0.243272	-0.596877	2.53187	4.87883	1.47048	4.09614	-8.25284		13.5663	8.21901	0.544736	8.53578	2.79732	4.26058	3.63041	6.22865
8		0	-0.00591347	0.0667776	0.0200463	0.0723852	0.00264452	0.065227	-0.172233		0.263471	0.137837	0.0429096	0.122392	0.0450163	0.0758015	0.0980924	0.0619192			8		0	-0.310909	3.26686	1.00473	3.45915	0.123215	2.90825	-7.9714		12.7203	7.24698	2.09921	6.13438	2.15124	3.5318	4.37361	2.86578
9		0	-0.103967	-0.113192	-0.256437	-0.0661371	-0.184907	-0.119157	-0.34335		0.28138	0.209891	0.0496233	0.148027	0.0423114	0.156329	0.138859	0.0771426			9		0	-2.13212	-2.24547	-5.19962	-1.26903	-3.53139	-2.22164	-6.33151		5.60591	4.30439	0.984414	3.00145	0.811865	2.98559	2.58898	1.42254
10		0	-0.264854	-0.273938	-0.508818	-0.249496	-0.247571	-0.100267	-0.307878		0.310678	0.244778	0.150503	0.113742	0.105718	0.163041	0.230225	0.120693			10		0	-3.27839	-3.34675	-6.38573	-3.0132	-2.99175	-1.19057	-3.52427		3.7916	3.02989	1.83872	1.42748	1.27677	1.97025	2.73367	1.38156
11		0	-0.153794	-0.205755	-0.41748	-0.220756	-0.161726	0.0206353	-0.0883084		0.14714	0.216284	0.192346	0.0665882	0.130197	0.157989	0.335974	0.104454			11		0	-1.63376	-2.17249	-4.50491	-2.33612	-1.7239	0.216931	-0.895539		1.57596	2.29759	2.03091	0.718535	1.37779	1.68406	3.53196	1.05927
12		0	0.0524045	0.0196791	-0.294579	-0.177162	-0.0237043	0.17669	0.100453		1.17693	0.290101	0.171702	0.246423	0.157647	0.153829	0.269924	0.0843492			12		0	0.536606	0.201526	-3.1481	-1.89199	-0.253483	1.85717	1.0489		10.8092	2.97055	1.75833	2.63347	1.68357	1.64497	2.83715	0.880747
13		0	-0.0499505	0.00488969	-0.103425	-0.090243	-0.0302766	0.0854598	0.118591		0.254968	0.0763567	0.100693	0.0985473	0.0752832	0.0995835	0.251548	0.0900148			13		0	-0.638146	0.0620961	-1.34058	-1.17208	-0.39931	1.11767	1.50268		3.32855	0.975499	1.27874	1.27735	0.977783	1.31338	3.28981	1.14059
14		0	0.0421832	0.01226	-0.0196991	-0.0684583	-0.038465	-0.0026126	0.0883007		0.199047	0.0644558	0.0643544	0.109099	0.0452994	0.0640476	0.0583314	0.0754922			14		0	0.586517	0.171255	-0.276926	-0.972657	-0.553072	-0.0375182	1.23725		2.83119	0.896197	0.898943	1.53369	0.643615	0.920915	0.837668	1.05778
15		0	0.0201545	0.0227675	0.0303594	-0.0254147	-0.0193894	-0.0559553	0.0604985		0.21149	0.112885	0.0424581	0.0952068	0.0467494	0.0504992	0.0832291	0.059031			15		0	0.324452	0.367727	0.485531	-0.410756	-0.31534	-0.91751	0.977799		3.51698	1.81725	0.685757	1.52262	0.755572	0.821296	1.36472	0.954081
16		0	0.0164684	0.0403468	0.0827979	0.0377336	-0.00885575	-0.0817843	-0.00589062		0.223333	0.124706	0.0670943	0.0507807	0.104394	0.102394	0.103945	0.0616017			16		0	0.322054	0.785116	1.57547	0.722107	-0.169514	-1.59438	-0.113857		4.65868	2.43874	1.3056	0.96625	1.99779	1.95999	2.02641	1.19067
17		0	0.0659921	0.0412071	0.0777574	0.0738433	-0.0302139	-0.0694548	-0.0393882		0.282451	0.109273	0.129387	0.0647067	0.139927	0.089372	0.153359	0.0499605			17		0	1.59751	0.987512	1.80742	1.71643	-0.70449	-1.64602	-0.936136		7.58407	2.64525	3.1007	1.50406	3.2525	2.08386	3.63448	1.18741
18		0	0.0689571	0.0561259	0.0901805	0.0895133	0.0101091	-0.0347858	0.00226917		0.210825	0.0930926	0.0958117	0.0566605	0.115691	0.0779278	0.130116	0.047222			18		0	1.91527	1.53484	2.39852	2.38184	0.270583	-0.944248	0.0617157		6.44629	2.58563	2.62011	1.50699	3.07841	2.08584	3.53195	1.28432
19		0	0.0167448	0.0163242	0.0495119	0.059259	0.00327753	-0.0331153	0.00604914		0.0677903	0.0858242	0.0619435	0.0387125	0.0722345	0.0513784	0.110535	0.0299614			19		0	0.484581	0.468195	1.3944	1.66774	0.0926693	-0.944384	0.173942		2.07424	2.48368	1.7766	1.09025	2.03292	1.45268	3.15224	0.861536
20		0	0.0160913	0.0250114	0.069661	0.0261651	-0.00967942	-0.0158597	0.0247059		0.0772477	0.0817853	0.0723226	0.0452614	0.0386273	0.0659069	0.0906947	0.0387023			20		0	0.48737	0.757649	2.0751	0.790317	-0.292295	-0.48289	0.753028		2.404	2.47709	2.19081	1.34827	1.16674	1.99023	2.76145	1.17963
21		0	0.0112508	0.0179208	0.0804168	0.0139097	-0.023296	-0.0275128	0.0267456		0.101436	0.0840657	0.0364908	0.0225998	0.0264611	0.0182971	0.0691885	0.0199393			21		0	0.360377	0.582199	2.57219	0.455516	-0.760205	-0.899938	0.892087		3.27636	2.69272	1.18549	0.72287	0.866549	0.597081	2.26314	0.665067
22		0	0.0049891	0.00487816	0.0863507	0.0125187	0.0129372	-0.0527524	0.0457018		0.113972	0.0611875	0.0538404	0.0344257	0.0421226	0.0152958	0.0534538	0.0233655			22		0	0.176973	0.174903	3.04464	0.453962	0.469675	-1.94197	1.73101		4.0785	2.17044	1.93041	1.21382	1.52748	0.555306	1.9678	0.884996
23		0	0.00864393	0.0567147	0.0932061	0.030306	0.0562789	-0.0394821	0.063951		0.0398792	0.0690229	0.0552749	0.0392022	0.0441831	0.0266581	0.0608719	0.0354703			23		0	0.347773	2.31229	3.66854	1.23017	2.30287	-1.65037	2.78604		1.59623	2.77701	2.25359	1.54298	1.79347	1.09082	2.54448	1.54527
24		0	0.0488438	0.0244726	0.0881377	0.0456292	0.079751	0.00792947	0.0618818		0.0765017	0.0461821	0.0285455	0.0489053	0.030214	0.040822	0.0426324	0.0293628			24		0	2.20111	1.14061	3.98107	2.11409	3.68859	0.372477	3.12359		3.41073	2.08117	1.33043	2.20899	1.39987	1.88807	2.0026	1.48214
25		0	0.0200712	-0.00918228	0.0894278	0.0340707	0.0767483	-0.010798	0.0717347		0.0903919	0.0553814	0.0484717	0.0483939	0.0210773	0.0377537	0.0439635	0.0286311			25		0	1.03165	-0.485657	4.6127	1.81148	4.04218	-0.594499	4.14538		4.55742	2.84657	2.5637	2.49617	1.12064	1.98841	2.42046	1.65452
26		0	0.0328438	0.0215015	0.0838664	0.0321043	0.0726733	0.0112019	0.0662906		0.0361107	0.0705857	0.0570269	0.0381098	0.023602	0.0249978	0.0420889	0.0259239			26		0	1.90672	1.30882	4.91768	1.9487	4.33689	0.704354	4.42295		2.06178	4.09779	3.47129	2.23465	1.43262	1.49178	2.64646	1.72966
27		0	0.0578925	-0.00183495	0.0831971	0.0294631	0.0643463	0.0260012	0.065867		0.10624	0.0525278	0.0375283	0.0372496	0.036872	0.0385668	0.0445619	0.0254773			27		0	3.79071	-0.12775	5.57849	2.04763	4.47667	1.86747	5.05997		6.90602	3.43944	2.61273	2.49764	2.56253	2.68315	3.20055	1.95719
28		0	0.0176597	0.0302966	0.0850004	0.0527737	0.0327837	-0.00937612	0.0648384		0.0279408	0.0539637	0.0292901	0.0328777	0.0277345	0.0352897	0.0265326	0.0239573			28		0	1.35368	2.42808	6.55546	4.22268	2.65042	-0.785823	5.79385		2.04406	4.1365	2.34742	2.53562	2.21917	2.85302	2.22373	2.14078
29		0	0.00902485	0.0190687	0.0966365	0.0328896	0.0397657	0.00982079	0.0547591		0.0253854	0.0501261	0.0191255	0.0198462	0.031268	0.0180369	0.0240984	0.0191189			29		0	0.803438	1.7976	8.60647	3.11536	3.76752	0.956044	5.74371		2.17619	4.46248	1.80295	1.76751	2.96176	1.70887	2.34595	2.00539
30		0	0.0325904	0.0157428	0.0760402	0.0291675	0.0474796	0.0143707	0.0424423		0.0553537	0.0388161	0.0209507	0.0190946	0.0278034	0.0244076	0.0219306	0.0210361			30		0	3.28215	1.71883	7.97875	3.21677	5.23039	1.62153	5.16213		5.49199	3.90913	2.28745	2.00356	3.06632	2.68876	2.47455	2.55856
31		0	0.00206434	0.0370739	0.0508331	0.0278991	0.0389126	0.00134601	0.0355953		0.0257099	0.0443067	0.0222003	0.0290175	0.0224485	0.0236487	0.0219193	0.0181849			31		0	0.246384	4.65405	6.16242	3.54002	4.86214	0.178123	5.12428		2.86887	5.28813	2.7869	3.51774	2.84841	2.95491	2.90068	2.61788
32		0	0.018638	0.0482588	0.0564929	0.0205031	0.0517471	-3.90249e-06	0.0422449		0.0190887	0.0430878	0.0445149	0.0300112	0.0237598	0.0298576	0.0365652	0.0218656			32		0	2.53197	6.92652	7.90444	3.02174	7.3751	-0.000607349	6.91146		2.47983	5.85346	6.38916	4.19915	3.50171	4.25535	5.6907	3.57731
33		0	-0.00743084	0.0437022	0.053271	0.0200715	0.0436987	-0.0182497	0.0339014		0.0302918	0.0572823	0.0515435	0.0147165	0.0234355	0.0154075	0.0564891	0.0171614			33		0	-1.18859	7.17324	8.63644	3.3884	7.20134	-3.32506	6.55007		4.54	9.16251	8.4603	2.38588	3.95631	2.53908	10.2922	3.31575
34		0	0.00232571	0.0279354	0.0542758	0.0211863	0.0414622	0.0135207	0.0229412		0.0114017	0.02319	0.0260572	0.0386587	0.0214977	0.0198037	0.0232871	0.0182575			34		0	0.438765	5.31463	10.0898	4.11456	7.79748	2.65337	5.17177		1.94401	4.37501	4.9573	7.18656	4.17503	3.72433	4.56996	4.1159
35		0	0.0160774	0.034176	0.0203879	0.0235239	0.0180896	0.00184691	0.0158862		0.044412	0.0254344	0.0147585	0.0274437	0.0239434	0.0146696	0.0423084	0.0141578			35		0	3.35151	7.02354	4.32172	5.0101	3.93539	0.411392	4.15997		8.9478	5.30207	3.03304	5.81737	5.09945	3.19135	9.42403	3.70736
36		0	0.0325421	0.00777306	0.0297126	0.0223722	0.00402164	-0.0133059	0.0168921		0.0460208	0.0263845	0.00756923	0.0245738	0.019803	0.0194284	0.0225193	0.0156267			36		0	7.46044	1.85676	7.03089	5.47727	1.00232	-3.45012	4.92107		10.2264	6.04878	1.80807	5.8149	4.84827	4.84218	5.83911	4.55241
37		0	0.0115388	-0.00497896	0.0371014	0.0137718	0.00772077	0.00399709	0.0108445		0.0422275	0.0378874	0.0252228	0.0153464	0.0195502	0.0274353	0.0338663	0.0152375			37		0	2.91918	-1.34891	9.51352	3.78956	2.03118	1.10049	3.44503		10.4057	9.58505	6.83339	3.93512	5.37961	7.21768	9.32416	4.84058
38		0	0.0155181	0.0114183	0.0412852	0.0126256	-0.00976921	-0.00375433	0.00491802		0.0473303	0.0445195	0.03997	0.0102972	0.0210615	0.0379125	0.0285227	0.0116127			38		0	3.94772	3.03227	10.6315	3.56047	-2.76773	-1.06501	1.67905		11.6931	11.3255	10.6146	2.65166	5.93941	10.7411	8.09117	3.96468
39		0	0.0187647	0.0488985	0.0281829	0.0139025	-0.0138748	-0.0124952	0.0102721		0.042699	0.0639676	0.0948869	0.0264249	0.0268735	0.0415669	0.0260876	0.0172062			39		0	4.9175	12.6133	8.01022	4.08379	-4.21475	-3.82268	3.55799		11.2721	16.7635	24.4759	7.51055	7.89396	12.6268	7.98103	5.95977
40		0	0.0470093	0.0476474	0.0112053	0.00825409	-0.0232209	0.0115789	0.00136723		0.0304764	0.0911946	0.0669721	0.041324	0.0279636	0.0418626	0.0229951	0.0223296			40		0	11.7624	12.6756	3.37885	2.55296	-7.66764	3.42269	0.49695		8.32317	22.8182	17.8166	12.4608	8.64904	13.8232	6.79725	8.11617
41		0	0.0361547	0.0250269	0.0136488	0.0260291	-0.0322794	-0.0157696	-0.00473917		0.0554376	0.0914066	0.0644807	0.0367898	0.0443158	0.0479337	0.0316352	0.0240671			41		0	9.25724	7.44825	4.30395	7.99198	-10.836	-5.13364	-1.78076		14.8717	23.4042	19.1901	11.6011	13.6068	16.0911	10.2985	9.04328
42		0	0.0327081	0.0368038	0.0149846	0.0222814	-0.0373492	-0.00357865	-0.000543321		0.0445638	0.105843	0.062952	0.039743	0.0325371	0.038699	0.0419374	0.0260159			42		0	8.47228	10.745	4.69399	6.99878	-13.0627	-1.12659	-0.206907		12.7003	27.4162	18.3791	12.4497	10.2202	13.5348	13.2023	9.90734
43		0	0.0179643	0.0448068	-0.00112975	0.0402086	-0.0300864	-0.00818003	-0.00583663		0.0439014	0.104264	0.0686622	0.0379922	0.0347505	0.037563	0.0424518	0.0225306			43		0	4.76812	12.9937	-0.377039	12.2343	-10.5651	-2.65444	-2.26092		11.5865	27.674	19.9115	12.6794	10.5736	13.1906	13.7757	8.72763
44		0	0.0497611	0.0552326	0.0160573	0.0392107	-0.0273461	-0.00742164	-0.00251474		0.0353391	0.142979	0.0599294	0.0336078	0.030464	0.036586	0.0293509	0.0191193			44		0	12.604	16.2023	5.16925	12.0419	-9.9631	-2.47211	-1.00198		10.2125	36.2151	17.5801	10.8192	9.35573	13.3295	9.77662	7.61796
45		0	0.0220447	0.0536099	0.00694126	0.0500439	-0.0187541	-0.0298769	0.00494094		0.0439309	0.132971	0.0763978	0.0306988	0.0268555	0.0367786	0.0470805	0.0137066			45		0	5.91703	16.2292	2.26601	15.4826	-6.75758	-10.9758	1.97072		12.9071	35.6908	23.1277	10.0218	8.30858	13.2523	17.2959	5.46693
46		0	0.0373294	0.0489039	0.0130101	0.0291857	-0.0212869	-0.0175923	0.00112175		0.0325257	0.128364	0.048825	0.0415155	0.0331537	0.0365348	0.0438721	0.024351			46		0	10.2102	15.2207	4.30913	9.7752	-8.20997	-6.46026	0.479394		9.70424	35.1095	15.1961	13.7505	11.1042	14.0908	16.1108	10.4067
47		0	0.0130688	0.0452017	0.0331026	0.0384798	-0.0231552	-0.0284277	-0.0009181		0.0347914	0.121725	0.0506825	0.0381976	0.0305061	0.0221819	0.0411028	0.0240809			47		0	3.86894	14.5952	11.2822	13.0487	-9.06307	-11.4813	-0.425914		10.5718	36.0359	16.3649	13.0188	10.3448	8.68212	16.6004	11.1713
48		0	0.0267897	0.00936047	0.0195479	0.0287958	-0.0148739	-0.0259706	-0.00863802		0.0224812	0.114063	0.0399828	0.0450615	0.0253204	0.0264673	0.0449817	0.0335413			48		0	7.84225	3.39491	6.9918	10.6642	-6.25236	-10.8622	-4.54804		7.24269	33.3901	14.5012	16.1173	9.37718	11.1257	18.8136	17.66
49		0	0.00598155	0.015368	0.0241526	0.0226297	-0.0215544	-0.0273848	-0.0108577		0.0350588	0.110156	0.0446463	0.0294667	0.0266501	0.0218843	0.0441673	0.0321721			49		0	1.91817	6.1702	8.82673	8.45635	-9.02791	-12.23	-6.21978		10.8908	35.3248	17.9254	10.7688	9.95872	9.16608	19.7251	18.4296
50		0	0.0151169	0.0418558	0.0276359	0.0319734	-0.0285799	-0.013395	-0.000982566		0.0123229	0.0798522	0.0498498	0.0365831	0.0118923	0.0425259	0.0442566	0.0283677			50		0	5.08095	15.9139	10.8117	12.8662	-13.3369	-6.1177	-0.595123		4.38593	26.8391	18.9532	14.3121	4.78551	19.8449	20.2126	17.1818
51		0	0.0104547	0.04419	0.0268493	0.02753	-0.0181534	-0.025944	-0.00181684		0.0622333	0.0799006	0.0469355	0.0336425	0.0235038	0.0268703	0.0465981	0.028198			51		0	3.64605	17.2107	10.8269	11.5528	-8.72387	-12.7721	-1.15038		22.147	27.8651	18.28	13.5662	9.86328	12.9129	22.94	17.8544
52		0	0.00954323	0.0569384	0.00567323	0.0287343	-0.0018458	-0.0160623	8.83015e-05		0.0248159	0.0804927	0.031167	0.0358706	0.0209972	0.0321269	0.0540298	0.0259188			52		0	3.52366	22.9094	2.61675	13.0125	-0.940034	-8.77853	0.0593444		9.34778	29.7204	12.5402	16.5452	9.5087	16.3617	29.5289	17.4191
53		0	0.0292561	0.0382832	0.0170222	0.0316749	-0.00973319	-0.0137319	-0.00225802		0.0639941	0.0788718	0.0320954	0.0297011	0.0156796	0.040673	0.0460574	0.0255838			53		0	10.836	16.9922	7.89804	15.1304	-5.69119	-8.78581	-1.65318		26.8454	29.2128	14.2457	13.7808	7.48976	23.7823	29.4679	18.7308
54		0	0.013205	0.02574	0.00665976	0.0290978	-0.0163234	-0.00888595	0.00222189		0.0385714	0.056788	0.0304051	0.0395789	0.0125103	0.0307042	0.050111	0.0283113			54		0	5.73152	12.9096	3.43219	15.2005	-11.026	-5.7295	1.75972		19.8533	24.6483	15.2494	20.3975	6.53529	20.74	32.3106	22.4223
55		0	-0.00191494	-0.000970201	0.0170587	0.0265215	-0.00896853	-0.00905267	0.00681538		0.0341035	0.0748549	0.0242368	0.035522	0.0294145	0.0402211	0.0464788	0.0270323			55		0	-0.920041	-0.659884	10.0195	15.635	-6.27717	-6.80924	5.92984		17.4994	35.9644	16.4847	20.8638	17.3405	28.1511	34.9605	23.5199
56		0	0.0225841	-0.00358865	0.0120364	0.0178271	-0.00798442	-0.0148112	0.0128235		0.0190716	0.0516252	0.0219607	0.0376193	0.0192302	0.0339431	0.0520705	0.0320317			56		0	11.2933	-2.4793	7.97108	11.988	-6.38498	-11.6813	12.0576		12.2342	25.8154	15.1721	24.9133	12.9315	27.1436	41.0671	30.1186
57		0	0.00730843	0.0112732	0.0206942	0.0175346	-0.00473971	-0.0245398	0.0169376		0.0286599	0.0550166	0.0164552	0.0279227	0.00714911	0.0329972	0.0423509	0.0263945			57		0	4.03992	7.80983	13.3305	12.8319	-4.45471	-24.6679	17.1143		17.7757	30.4118	11.3999	17.9868	5.23175	31.0131	42.572	26.6698
58		0	0.0503984	0.0137508	0.0260684	0.0305401	-0.00475726	-0.0171171	0.0135119		0.0418285	0.105502	0.027859	0.0437179	0.0222733	0.0384624	0.0414655	0.0227527			58		0	27.0605	10.5677	20.3479	23.6248	-5.02723	-18.5558	15.5982		30.2423	56.6472	21.4099	34.1243	17.2299	40.645	44.9508	26.2659
59		0	0.0180968	0.0125202	0.0106509	0.0259249	-0.0108765	-0.0129139	0.00648345		0.0180191	0.0619529	0.014016	0.0430258	0.0177087	0.0324206	0.0391141	0.021602			59		0	11.4607	11.0565	9.27876	22.4009	-12.6875	-14.4594	8.8653		15.1998	39.2347	12.3774	37.4828	15.3015	37.8186	43.7951	29.538
60		0	0.0347135	0.00572677	0.0163155	0.0170033	-0.00641244	0.000340069	0.0046496		0.0449746	0.0575898	0.0111746	0.0317373	0.0164131	0.037749	0.019126	0.0190432			60		0	23.7241	6.23456	16.2544	17.6996	-8.77098	0.379609	7.23121		39.2344	39.3584	12.1654	31.6185	17.0852	51.6334	21.3497	29.6167
[truncated: 8 more columns]
